# Supplementary material for: Biodiversity inventory of the grey mullets (Actinopterygii: Mugilidae) of the Indo‐Australian Archipelago through the iterative use of DNA‐based species delimitation and specimen assignment methods
Source: Evol Appl. 2020 Feb 11;13(6):1451–67. doi: 10.1111/eva.12926 (PMC7359824; doi:10.1111/eva.12926)
Supplement: Supplementary file 2 [file EVA-13-1451-s002.xlsx]

## Sheet: Table S1
Genbank accession number.	Specimen number	Tissue number	Sampling location	Date	Collector(s)	Reference	Label (GenBank)	Species identification
AY655531	-	-	Panama City, Florida, USA	-	-	Sparks and Smith 2004	Mugil cephalus	Mugil sp. C
DQ441603	1MCUR	-	-	-	-	Heras et al. 2006	Mugil curema	Mugil sp.
DQ441604	2MCUR	-	-	-	-	Heras et al. 2006	Mugil curema	Mugil curema
DQ441605	3MCUR	-	-	-	-	Heras et al. 2006	Mugil curema	Mugil curema
DQ441606	4MCUR	-	-	-	-	Heras et al. 2006	Mugil curema	Mugil curema
DQ441607	5MCUR	-	-	-	-	Heras et al. 2006	Mugil curema	Mugil curema
DQ441608	6MCEP	-	Mediterranean (41°50'N, 03°08'E)	-	-	Heras et al. 2006	Mugil cephalus	Mugil cephalus
DQ441609	7MCEP	-	Mediterranean (41°50'N, 03°08'E)	-	-	Heras et al. 2006	Mugil cephalus	Mugil cephalus
DQ441610	8MCEP	-	Mediterranean (41°50'N, 03°08'E)	-	-	Heras et al. 2006	Mugil cephalus	Mugil cephalus
EF607446	FSCS304-06	GD 9087015	South China Sea, China (21.43°N 110.13°E)	10 Aug. 2006	J. Zhang	Zhang 2011	Liza sp.	Planiliza subviridis
EF607447	FSCS303-06	GD 9087014	South China Sea, China (21.42°N 110.17°E)	10 Aug. 2006	J. Zhang	Zhang 2011	Liza sp.	Planiliza subviridis
EF607615	FSCS251-06	GD 9083012	South China Sea, China		J. Zhang	Zhang 2011	Valamugil engeli	Planiliza affinis
EF609544	-	WL-M378	Kerala, India (9.97°N 76.23°E)	27 Mar. 2006	-	Lakra et al. 2011	Chelon macrolepis	Planiliza subviridis
EF609545	-	WL-M376	Kerala, India (9.97°N 76.23°E)	27 Mar. 2006	-	Lakra et al. 2011	Chelon macrolepis	Planiliza subviridis
EF609546	-	WL-M375	Kerala, India (9.97°N 76.23°E)	27 Mar. 2006	-	Lakra et al. 2011	Chelon macrolepis	Planiliza subviridis
EF609547	-	WL-M374	Kerala, India (9.97°N 76.23°E)	26 Mar. 2006	-	Lakra et al. 2011	Chelon macrolepis	Planiliza subviridis
EU014262	-	WL-M785	India	-	-	Lakra et al. 2011	Liza tade	Osteomugil sp.
EU014263	-	WL-M786	India	-	-	Lakra et al. 2011	Liza tade	Osteomugil sp.
EU014264	-	WL-M787	India	-	-	Lakra et al. 2011	Liza tade	Osteomugil sp.
EU014265	-	WL-M788	India	-	-	Lakra et al. 2011	Liza tade	Osteomugil sp.
EU074483	FARG331-07	INIDEP-T 0330	Argentina (37.32°S 57.19°W)	10 Oct. 2006	M. Gonzalez Castro	Mabragana et al. 2011	Mugil platanus	Mugil liza
EU074484	FARG298-07	INIDEP-T 0297	Argentina (37.32°S 57.19°W)	30 Mar. 2006	M. Gonzalez Castro	Mabragana et al. 2011	Mugil platanus	Mugil liza
EU074485	FARG294-07	INIDEP-T 0293	Argentina (37.32°S 57.19°W)	30 Mar. 2006	M. Gonzalez Castro	Mabragana et al. 2011	Mugil platanus	Mugil liza
EU392233	Cl	-	Italy	-	-	-	Chelon labrosus	Chelon labrosus
EU392234	La_A	-	Azov Sea, Russia	-	-		Liza aurata	Chelon auratus
EU392235	La_M	-	Italy	-	-	-	Liza aurata	Chelon auratus
EU392236	Ch_A	-	Azov Sea, Russia	-	-	-	Liza haematocheila	Planiliza haematocheila
EU392237	Ch_J	-	Japan Sea, Russia	-	-	-	Liza haematocheila	Planiliza haematocheila
EU392239	Lm	-	Taiwan	-	-	-	Chelon macrolepis	Planiliza sp. H
EU392240	Lr	-	Italy	-	-	-	Liza ramada	Chelon ramado
EU392241	Ls	-	Italy	-	-	-	Liza saliens	Chelon saliens
EU392242	Lsub	-	Taiwan	-	-	-	Liza subviridis	Planiliza affinis
EU392243	Mc_A	-	Azov Sea, Russia	-	-	-	Mugil cephalus	Mugil cephalus
EU392246	Mc_T	-	Taiwan	-	-	-	Mugil cephalus	Mugil sp. L
EU392247	Vc	-	Taiwan	-	-	-	Moolgarda cunnesius	Crenimugil sp. D
EU489714	-	SIO:98-1	California, USA	-	-	-	Mugil curema	Mugil sp. O
EU595084	-	MBCSC:Z711229	South China Sea, China (20.05°N 111.48°E)	28 Oct. 2007	J. Zhang	-	Mugil cephalus	Mugil sp. I
EU595085	-	MBCSC:Z711228	South China Sea, China (21.09°N 112.55°E)	28 Oct. 2007	J. Zhang	-	Mugil cephalus	Mugil sp. I
EU595338	-	MBCSC:Z711255	South China Sea, China (21.07°N 111.56°E)	30 Oct. 2007	J. Zhang	-	Valamugil cunnesius	Osteomugil cunnesius
EU595339	-	MBCSC:Z711254	South China Sea, China (21.07°N 111.56°E)	30 Oct. 2007	J. Zhang	-	Valamugil cunnesius	Osteomugil cunnesius
EU595340	-	MBCSC:Z711253	South China Sea, China (19.68°N 112.77°E)	30 Oct. 2007	J. Zhang	-	Valamugil cunnesius	Osteomugil cunnesius
EU595341	-	MBCSC:Z711252	South China Sea, China (19.68°N 112.77°E)	30 Oct. 2007	J. Zhang	-	Valamugil cunnesius	Osteomugil cunnesius
EU595342	-	MBCSC:Z711251	South China Sea, China (20.52°N 110.98°E)	30 Oct. 2007	J. Zhang	-	Valamugil cunnesius	Osteomugil cunnesius
EU595343	-	MBCSC:Z711250	South China Sea, China (20.52°N 110.98°E)	30 Oct. 2007	J. Zhang	-	Valamugil cunnesius	Osteomugil cunnesius
EU715451	4Mcep	-	Galveston Bay, USA	-	-	Heras et al. 2009	Mugil cephalus	Mugil sp. B
EU715452	5Mcep	-	Galveston Bay, USA	-	-	Heras et al. 2009	Mugil cephalus	Mugil sp. B
EU715453	6Mcep	-	Galveston Bay, USA	-	-	Heras et al. 2009	Mugil cephalus	Mugil sp. B
EU715454	7Mcep	-	Galveston Bay, USA	-	-	Heras et al. 2009	Mugil cephalus	Mugil sp. B
EU715455	8Mpl	-	-	-	-	Heras et al. 2009	Mugil platanus	Mugil liza
EU715456	9Mpl	-	Montevideo, Uruguay	-	-	Heras et al. 2009	Mugil platanus	Mugil liza
EU715457	10Mpl	-	Samborombon Bay, Argentina	-	-	Heras et al. 2009	Mugil platanus	Mugil liza
EU715458	11Mpl	-	Viedma, Argentina	-	-	Heras et al. 2009	Mugil platanus	Mugil liza
EU715459	12Mpl	-	San Lorenzo lagoon, Argentina	-	-	Heras et al. 2009	Mugil platanus	Mugil liza
EU715460	13Mpl	-	San Lorenzo lagoon, Argentina	-	-	Heras et al. 2009	Mugil platanus	Mugil liza
EU715461	14Mpl	-	San Lorenzo lagoon, Argentina	-	-	Heras et al. 2009	Mugil platanus	Mugil liza
EU715462	15Mli	-	Tunas de Zaza, Cuba	-	-	Heras et al. 2009	Mugil liza	Mugil liza
EU715463	21Mcur	-	Mar Chiquita lagoon, Argentina	-	-	Heras et al. 2009	Mugil curema	Mugil curema
EU715464	22Mcur	-	Mar del Plata, Argentina	-	-	Heras et al. 2009	Mugil curema	Mugil curema
EU715465	23Mcur	-	Mar Chiquita lagoon, Argentina	-	-	Heras et al. 2009	Mugil curema	Mugil rubrioculus
EU715466	24Lau	-	Palamos, Spain	-	-	Heras et al. 2009	Liza aurata	Chelon auratus
EU715467	25Lau	-	Palamos, Spain	-	-	Heras et al. 2009	Liza aurata	Chelon auratus
EU715468	26Lau	-	Palamos, Spain	-	-	Heras et al. 2009	Liza aurata	Chelon auratus
EU715470	28Lsal	-	Moulay Bousselham lagoon,Morocco	-	-	Heras et al. 2009	Liza saliens	Chelon saliens
EU715471	29Lsal	-	Moulay Bousselham lagoon, Morocco	-	-	Heras et al. 2009	Liza saliens	Chelon saliens
EU715472	30Chl	-	Ter Vell lagoon, Spain	-	-	Heras et al. 2009	Chelon labrosus	Chelon labrosus
EU715473	31CH1	-	Ter Vel Lagoon, Spain	-	-	Heras et al. 2009	Chelon labrosus	Chelon labrosus
EU715474	32Chl	-	Ter Vell lagoon, Spain	-	-	Heras et al. 2009	Chelon labrosus	Chelon labrosus
FJ238048	-	MBCSC:ZCI07381	South China Sea, China (20.52°N 110.98°E)	30 Oct. 2007	J. Zhang	-	Valamugil cunnesius	Osteomugil cunnesius
FJ347895	-	NBFGR:MC174	Mumbai, India (19.02°N 72.46°E)	-	-	Lakra et al. 2011	Mugil cephalus	Planiliza sp. D
FJ347896	-	NBFGR:MC175	Mumbai, India (19.02°N 72.46°E)	-	-	Lakra et al. 2011	Mugil cephalus	Planiliza sp. D
FJ347897	-	NBFGR:MC176	Mumbai, India (19.02°N 72.46°E)	-	-	Lakra et al. 2011	Mugil cephalus	Planiliza sp. D
FJ347898	-	NBFGR:MC177	Mumbai, India (19.02°N 72.46°E)	-	-	Lakra et al. 2011	Mugil cephalus	Planiliza sp. D
FJ347899	-	NBFGR:MC178	Mumbai, India (19.02°N 72.46°E)	-	-	Lakra et al. 2011	Mugil cephalus	Planiliza sp. D
FJ347967	-	NBFGR:LM01D	Kochi, India (10.02°N 76.13°E)	-	-	Lakra et al. 2011	Chelon macrolepis	Planiliza subviridis
FJ384677	IOBML1	SV_1	Bay of Bengal, India	14 Apr. 2008	S. Ajmalkhan	-	Liza parsia	Planiliza sp. H
FJ918950	-	-	-	-	-	-	Mugil trichodon	Mugil sp. R
FN545593	BC-110	MFP:18.000246	Manglarito stream, Baracoa, Guantanamo, Cuba	Mar. 2009	J.L. Ponce de Leon	Lara et al. 2010	Agonostomus monticola	Dajaus monticola
FN545594	BC-115	MFP:18.000247	Manglarito stream, Baracoa, Guantanamo, Cuba	Mar. 2009	J.L. Ponce de Leon	Lara et al. 2010	Agonostomus monticola	Dajaus monticola
FN600159	-	-	Red Sea, Egypt	-	-	-	Liza carinata	Planiliza sp. H
FN600160	-	-	Red Sea, Egypt	-	-	-	Crenimugil crenilabis	Crenimugil sp. B
GU224562	-	MFL1508	West Cancun St.5 G.G., Quintana Roo, Mexico (21.37°N 86.14°W)	01 jan. 2007	I. Castellanos Osorio	-	Mugil cephalus	Mugil trichodon
GU224563	-	MFL1507	West Cancun St.5 G.G., Quintana Roo, Mexico (21.37°N 86.14°W)	01 jan. 2007	I. Castellanos Osorio	-	Mugil cephalus	Mugil trichodon
GU225390	-	MX160	Puente Xcalak, Quintana Roo, Mexico	01 Dec. 2005	R. Herrera et al.	-	Mugil sp.	Mugil liza
GU225391	-	MX659	Pt Chen, Laguna Yalahau, Quintana Roo, Mexico (21.44°N 87.31°W)	02 Feb. 2006	V. Garcia	-	Mugil cephalus	Mugil trichodon
GU225392	-	MX663	Pt Chen, Laguna Yalahau, Quintana Roo, Mexico (21.44°N 87.31°W)	02 Feb. 2006	V. Garcia	-	Mugil cephalus	Mugil trichodon
GU225393	-	MX660	Pt Chen, Laguna Yalahau, Quintana Roo, Mexico (21.44°N 87.31°W)	02 Feb. 2006	V. Garcia	-	Mugil cephalus	Mugil trichodon
GU225394	-	MX662	Pt Chen, Laguna Yalahau, Quintana Roo, Mexico (21.44°N 87.31°W)	02 Feb. 2006	V. Garcia	-	Mugil cephalus	Mugil trichodon
GU225395	-	MX661	Pt Chen, Laguna Yalahau, Quintana Roo, Mexico (21.44°N 87.31°W)	02 Feb. 2006	V. Garcia	-	Mugil cephalus	Mugil trichodon
GU225396	-	MX668	Pt Chen, Laguna Yalahau, Quintana Roo, Mexico (21.44°N 87.31°W)	02 Feb. 2006	V. Garcia	-	Mugil curema	Mugil rubrioculus
GU225397	-	MX665	Pt Chen, Laguna Yalahau, Quintana Roo, Mexico (21.44°N 87.31°W)	02 Feb. 2006	V. Garcia	-	Mugil curema	Mugil rubrioculus
GU225398	-	ECO-CH-P5493B	Xcalak, Quintana Roo, Mexico (18.27°N 87.83°W)	05 Aug. 2005	M. Valdez	-	Mugil curema	Mugil rubrioculus
GU225399	-	ECO-CH-P5493A	Xcalak, Quintana Roo, Mexico (18.27°N 87.83°W)	05 Aug. 2005	M. Valdez	-	Mugil curema	Mugil rubrioculus
GU225400	-	ECO-CH-P5493C	Xcalak, Quintana Roo, Mexico (18.27°N 87.83°W)	05 Aug. 2005	M. Valdez	-	Mugil curema	Mugil rubrioculus
GU225401	-	MX159	Puente Xcalak, Quintana Roo, Mexico (18.28°N 87.83°W)	01 Dec. 2005	R. Herrera et al.	-	Mugil liza	Mugil sp. B
GU225402	-	MX664	Pt Chen, Laguna Yalahau, Quintana Roo, Mexico (21.44°N 87.31°W)	02 Feb. 2006	V. Garcia	-	Mugil trichodon	Mugil curema
GU225403	-	MX667	Pt Chen, Laguna Yalahau, Quintana Roo, Mexico (21.44°N 87.31°W)	02 Feb. 2006	M. Valdez	-	Mugil trichodon	Mugil curema
GU225404	-	MX666	Pt Chen, Laguna Yalahau, Quintana Roo, Mexico (21.44°N 87.31°W)	02 Feb. 2006	V. Garcia	-	Mugil trichodon	Mugil curema
GU225405	-	ECO-CH-P5688d	Xcalak, Quintana Roo, Mexico (18.27°N 87.83°W)	05 Aug. 2005	M. Valdez	-	Mugil trichodon	Mugil curema
GU225406	-	ECO-CH-P5688e	Xcalak, Quintana Roo, Mexico (18.27°N 87.83°W)	05 Aug. 2005	M. Valdez	-	Mugil trichodon	Mugil curema
GU260664	08KP1_HT2	-	Kaoping Estuary, Taiwan	-	K.-N. Shen	Shen et al. 2011	Mugil cephalus	Mugil sp. C
GU260665	05KS21_HT4	-	Kaohsiung, Taiwan	-	K.-N. Shen	Shen et al. 2011	Mugil cephalus	Mugil sp. C
GU260666	05KS22_HT10	-	Kaohsiung, Taiwan	-	K.-N. Shen	Shen et al. 2011	Mugil cephalus	Mugil sp. C
GU260667	07KS6_HT1	-	Kaohsiung, Taiwan	-	K.-N. Shen	Shen et al. 2011	Mugil cephalus	Mugil sp. C
GU260668	05KL32_HT5	-	Keelung, Taiwan	-	K.-N. Shen	Shen et al. 2011	Mugil cephalus	Mugil sp. C
GU260669	07KL12_HT6	-	Keelung, Taiwan	-	K.-N. Shen	Shen et al. 2011	Mugil cephalus	Mugil sp. C
GU260670	07KL33_HT3	-	Keelung, Taiwan	-	K.-N. Shen	Shen et al. 2011	Mugil cephalus	Mugil sp. C
GU260671	07KS37_HT11	-	Kaohsiung, Taiwan	-	K.-N. Shen	Shen et al. 2011	Mugil cephalus	Mugil sp. C
GU260672	06KL23_HT12	-	Keelung, Taiwan	-	K.-N. Shen	Shen et al. 2011	Mugil cephalus	Mugil sp. C
GU260673	07KL27_HT7	-	Keelung, Taiwan	-	K.-N. Shen	Shen et al. 2011	Mugil cephalus	Mugil sp. C
GU260674	05KS19_HT8	-	Kaohsiung, Taiwan	-	K.-N. Shen	Shen et al. 2011	Mugil cephalus	Mugil sp. C
GU260675	05KL42_HT9	-	Keelung, Taiwan	-	K.-N. Shen	Shen et al. 2011	Mugil cephalus	Mugil sp. C
GU260676	07KS4_HT13	-	Kaohsiung, Taiwan	-	K.-N. Shen	Shen et al. 2011	Mugil cephalus	Mugil sp. C
GU260677	05KL7_HT15	-	Keelung, Taiwan	-	K.-N. Shen	Shen et al. 2011	Mugil cephalus	Mugil sp. C
GU260678	YOKOSUKA9_HT14	-	Yokosuka, Japan	-	S. Chow	Shen et al. 2011	Mugil cephalus	Mugil sp. C
GU260679	08KP2_H25	-	Kaoping Estuary, Taiwan	-	K.-N. Shen	Shen et al. 2011	Mugil cephalus	Mugil sp. I
GU260680	08KP31_H16	-	Kaoping Estuary, Taiwan	-	K.-N. Shen	Shen et al. 2011	Mugil cephalus	Mugil sp. I
GU260681	05KP3_HT24	-	Kaoping Estuary, Taiwan	-	K.-N. Shen	Shen et al. 2011	Mugil cephalus	Mugil sp. I
GU260682	05KL6_HT27	-	Keelung, Taiwan	-	K.-N. Shen	Shen et al. 2011	Mugil cephalus	Mugil sp. I
GU260683	OKINAWA17_HT26	-	Okinawa Is., Japan	-	-	Shen et al. 2011	Mugil cephalus	Mugil sp. I
GU260684	08KP22_HT18	-	Kaoping Estuary, Taiwan	-	K.-N. Shen	Shen et al. 2011	Mugil cephalus	Mugil sp. I
GU260685	08KP38_HT21	-	Kaoping Estuary, Taiwan	-	K.-N. Shen	Shen et al. 2011	Mugil cephalus	Mugil sp. I
GU260686	07KL1_HT19	-	Keelung, Taiwan	-	K.-N. Shen	Shen et al. 2011	Mugil cephalus	Mugil sp. I
GU260687	07KL3_HT22	-	Keelung, Taiwan	-	K.-N. Shen	Shen et al. 2011	Mugil cephalus	Mugil sp. I
GU260688	07KL41_HT20	-	Keelung, Taiwan	-	K.-N. Shen	Shen et al. 2011	Mugil cephalus	Mugil sp. I
GU260689	PHILI6_HT23	-	Luzon, Philippines	-	B.W. Jamandre	Shen et al. 2011	Mugil cephalus	Mugil sp. I
GU260690	08KP35_HT28	-	Kaoping Estuary, Taiwan	-	K.-N. Shen	Shen et al. 2011	Mugil cephalus	Mugil sp. I
GU260691	07KP9_HT29	-	Kaoping Estuary, Taiwan	-	K.-N. Shen	Shen et al. 2011	Mugil cephalus	Mugil sp. I
GU260692	PEARL3_HT30	-	Pearl River, China	-	X. Nie	Shen et al. 2011	Mugil cephalus	Mugil sp. I
GU260693	07KL21_HT17	-	Keelung, Taiwan	-	K.-N. Shen	Shen et al. 2011	Mugil cephalus	Mugil sp. I
GU260694	08KP9_HT32	-	Kaoping Estuary, Taiwan	-	K.-N. Shen	Shen et al. 2011	Mugil cephalus	Mugil sp. L
GU260695	05KP2_HT31	-	Kaoping Estuary, Taiwan	-	K.-N. Shen	Shen et al. 2011	Mugil cephalus	Mugil sp. L
GU260696	PEARL7_HT33	-	Pearl River, China	-	X. Nie	Shen et al. 2011	Mugil cephalus	Mugil sp. L
GU260697	SHANTOU7_HT34	-	Shantou, China	-		Shen et al. 2011	Mugil cephalus	Mugil sp. L
GU440409	-	MFC108	S of La Bocana, Baja California S, Mexico (26.75°N 114.25°W)	01 Jan. 1998	D. Talley, P. Dayton	-	Mugil curema	Mugil sp. O
GU702392	-	LBP-35141	Sao Paulo, Brazil	-	-	Oliveira Ribeiro et al. 2012	Mugil liza	Mugil liza
GU702394	-	LBP-35143	Sao Paulo, Brazil	-	-	Oliveira Ribeiro et al. 2012	Mugil liza	Mugil liza
GU702395	-	LBP-35139	Sao Paulo, Brazil	-	-	Oliveira Ribeiro et al. 2012	Mugil liza	Mugil liza
GU702397	-	LBP-35142	Sao Paulo, Brazil	-	-	Oliveira Ribeiro et al. 2012	Mugil liza	Mugil liza
HM006970	-	GU_AW418	Southeastern Queensland, Australia	-	-	Page and Hughes 2010	Mugil cephalus	Mugil sp. H
HM180700	-	NSMK:PI-000415	Korea	-	-	-	Liza haematocheila	Planiliza haematocheila
HM208823	2Cba	-	Senegal and Bijagos	-	-	-	Liza bandialensis	Chelon bandialensis
HM208824	3Cba	MNHN 2009-0790-94	Saloum estuary, Senegal	-	J.-D. Durand	-	Liza bandialensis	Chelon bandialensis
HM208825	6Cba	MNHN 2009-0790-94	Saloum estuary, Senegal	-	J.-D. Durand	-	Liza bandialensis	Chelon bandialensis
HM208826	8Ldu	-	West Africa	-	-	-	Liza dumerili	Chelon dumerili
HM208827	9Ldu	-	West Africa	-	-	-	Liza dumerili	Chelon dumerili
HM208828	19Lfa	-	Saloum estuary, Senegal	-	J.-D. Durand	-	Liza falcipinnis	Neochelon falcipinnis
HM208829	22Lfa	-	West Africa	-	-	-	Liza falcipinnis	Neochelon falcipinnis
HM208830	26Lfa	-	Lomé fish market, Togo	-	J.-F. Trape	-	Liza falcipinnis	Neochelon falcipinnis
HM208831	27Lgr	-	West Africa	-	-	-	Liza grandisquamis	Parachelon grandisquamis
HM208832	29Lgr	-	Saloum estuary, Senegal	-	J.-D. Durand	-	Liza grandisquamis	Parachelon grandisquamis
HM208833	Ls	-	La Goulette, Tunisia	-	H. Blel	-	Liza saliens	Chelon saliens
HM208834	38La	-	Morocco	-	A. Pariselle	-	Liza ramado	Chelon ramado
HM208835	41La	-	Agadir, Morocco	-	A. Pariselle	-	Liza aurata	Chelon auratus
HM208836	43La	-	North East Atlantic, Mediterranean Sea	-	-	-	Liza aurata	Chelon auratus
HM208837	45Cla	-	North East Atlantic, Mediterranean Sea	-	-	-	Chelon labrosus	Chelon labrosus
HM208838	46Cla	-	North East Atlantic, Mediterranean Sea	-	-	-	Chelon labrosus	Chelon labrosus
HM208839	50Lra	-	North East Atlantic, Mediterranean Sea	-	-	-	Liza ramado	Chelon ramado
HM208840	52Lra	-	Morocco	-	A. Pariselle	-	Liza ramado	Chelon ramado
HM208841	56Mba	-	West Africa	-	-	-	Mugil bananensis	Mugil bananensis
HM208842	60Mba	-	Ebrie Lagoon, Ivory Coast	-	B. Gourene	-	Mugil bananensis	Mugil bananensis
HM208843	63Mba	-	Ebrie Lagoon, Ivory Coast	-	B. Gourene	-	Mugil bananensis	Mugil bananensis
HM208844	64NEMce	-	North East Atlantic, Mediterranean Sea	-	-	-	Mugil cephalus	Mugil cephalus
HM208845	67NEMce	-	Merja Zerga, Morocco	-	A. Pariselle	-	Mugil cephalus	Mugil cephalus
HM208846	74WAMce	-	West Africa	-	-	-	Mugil ashanteensis	Mugil sp. J
HM208847	75WAMce	-	West Africa	-	-	-	Mugil ashanteensis	Mugil sp. J
HM208848	81WAMce	-	Cunene River, Angola	-	S. Lamberth	-	Mugil ashanteensis	Mugil sp. J
HM208849	84WAMce	-	Nokoue Lagoon, Benin	-	P. Laleye	-	Mugil ashanteensis	Mugil sp. J
HM208850	87WAMce	-	Iwic, Mauritania	-	M. Bernardon	-	Mugil ashanteensis	Mugil sp. J
HM208851	99Mcu	-	West Africa	-	-	-	Mugil metzelaari	Mugil sp. M
HM208852	104Mcu	-	Nokoue Lagoon, Benin	-	P. Laleye	-	Mugil metzelaari	Mugil sp. M
HM208853	118Mca	-	Morocco and Senegal	-	-	-	Mugil capurrii	Mugil capurrii
HM208854	122Mca	-	Lome fish market, Togo	-	J.-F. Trape	-	Mugil capurrii	Mugil capurrii
HM208855	Ola	-	La Goulette, Tunisia	-	H. Blel	-	Oedalechilus labeo	Oedalechilus labeo
HQ024977	-	FDA 4-33	Market sample, Washington DC, USA	-	-	-	Mugil cephalus	Mugil sp. B
HQ024978	-	FDA 3-33	Market sample, Washington DC, USA	-	-	-	Mugil cephalus	Mugil sp. B
HQ024979	-	FDA 2-33	Market sample, Washington DC, USA	-	-	-	Mugil cephalus	Mugil sp. B
HQ024980	-	FDA 1-33	Market sample, Washington DC, USA	-	-	-	Mugil cephalus	Mugil sp. B
HQ131880	Agmo	-	Caribbean Sea	-	-	-	Agonostomus monticola	Dajaus monticola
HQ131881	Jopi	-	Changuinola River, Boca del Toro, Panama	-	M. Nirchio	-	Joturus pichardi	Joturus pichardi
HQ131882	44La	-	Dakhla, Morocco	-	A. Pariselle	-	Liza aurata	Chelon auratus
HQ131883	10Ldu	-	Bissau, Bissau Guinea	-	J.-D. Durand	-	Liza dumerili	Chelon dumerili
HQ131884	92NWAMce	-	Charleston, USA	-	I. de Buron	-	Mugil cephalus	Mugil sp. B
HQ131885	93NWAMce	-	Laguna Madre, Mexico	-	F. Garcia de Leon	-	Mugil cephalus	Mugil sp. B
HQ131886	107Mcu	-	West Atlantic	-	-	-	Mugil curema	Mugil curema
HQ131887	108Mcu	-	Guanaja Island, Honduras	-	Kreiser	-	Mugil curema	Mugil curema
HQ131888	WAMcu	-	West Africa	-	-	-	Mugil curema	Mugil sp. M
HQ131889	Mho	-	Belize	-	Belize Workshop participants	-	Mugil hospes	Mugil sp. R
HQ131890	Minc1	-	Kourou, French Guiana	-	R. Vigouroux	-	Mugil incilis	Mugil incilis
HQ131891	Minc2	-	Kourou, French Guiana	-	R. Vigouroux	-	Mugil incilis	Mugil incilis
HQ131892	417-Mc-SMNH3	-	Arroyo Zanja, Uruguay	21 Feb. 2007	S. Kullander	-	Mugil curema	Mugil curema
HQ149082	YM17	-	Japan	-	-	Shen et al. 2011	Mugil cephalus	Mugil sp. C
HQ149083	YM10	-	Japan	-	-	Shen et al. 2011	Mugil cephalus	Mugil sp. C
HQ149710	347	-	Charleston, South Carolina, USA	09 May 2005	B. Roumillat	Durand et al. 2012b	Mugil cephalus	Mugil sp. B
HQ149711	344	-	Indian River, Florida, USA	01 June 2005	R. Paperno	Durand et al. 2012b	Mugil cephalus	Mugil sp. B
HQ149712	295	-	Kourou, French Guyana	13 Jan. 2007	R. Vigouroux	Durand et al. 2012a	Mugil liza	Mugil liza
HQ149713	298	UDOV-89	La Restiga, Margarita Island, Venezuela	26 June 2004	M. Nirchio	Durand et al. 2012a	Mugil liza	Mugil liza
HQ149885	-	NPPF1155	Nayband National Park, Bushehr, Iran (27.40°N 52.60°E)	15 Dec. 2009	H. Asgharian	Asgharian et al. 2011	Mugilidae sp.	Crenimugil sp. B
HQ149965	-	NPPF1167	Nayband National Park, Bushehr, Iran (27.40°N 52.60°E)	15 Dec. 2009	H. Asgharian	Asgharian et al. 2011	Valamugil buchanani	Crenimugil sp. A
HQ285928	-	ECAM780	La Restinga Lagoon, Venezuela	-	M. Nirchio	Hett et al. 2011	Mugil incilis	Mugil incilis
HQ285929	-	ECAM782	La Restinga Lagoon, Venezuela	-	M. Nirchio	Hett et al. 2011	Mugil incilis	Mugil incilis
HQ285930	-	ECAM785	La Restinga Lagoon, Venezuela	-	M. Nirchio	Hett et al. 2011	Mugil incilis	Mugil incilis
HQ654717	-	Lmel4	Talisay, Taal Lake, Calabrazon, Philipinnes	14 Aug. 2010	J. Quilang	Aquilino et al. 2011	Liza melinoptera	Planiliza sp. G
HQ654718	-	Lmel3	Talisay, Taal Lake, Calabrazon, Philipinnes	14 Aug. 2010	J. Quilang	Aquilino et al. 2011	Liza melinoptera	Planiliza sp. G
HQ654719	-	Lmel2	Talisay, Taal Lake, Calabrazon, Philipinnes	14 Aug. 2010	J. Quilang	Aquilino et al. 2011	Liza melinoptera	Planiliza sp. G
HQ654720	-	Lmel1	Talisay, Taal Lake, Calabrazon, Philipinnes	14 Aug. 2010	J. Quilang	Aquilino et al. 2011	Liza melinoptera	Planiliza sp. G
HQ654721	-	Lsub1	Talisay, Taal Lake, Calabrazon, Philipinnes	14 Aug. 2010	J. Quilang	Aquilino et al. 2011	Liza subviridis	Planiliza subviridis
HQ682701	-	Lsub4-LdB	Aplaya, Laguna de Bay, Calabarzon, Philippines	-	J. Quilang	Aquino et al. 2011	Liza subviridis	Planiliza subviridis
HQ682702	-	Lsub3-LdB	Aplaya, Laguna de Bay, Calabarzon, Philippines	-	J. Quilang	Aquino et al. 2011	Liza subviridis	Planiliza subviridis
HQ682703	-	Lsub2-LdB	Aplaya, Laguna de Bay, Calabarzon, Philippines	-	J. Quilang	Aquino et al. 2011	Liza subviridis	Planiliza subviridis
HQ682704	-	Lsub1-LdB	Aplaya, Laguna de Bay, Calabarzon, Philippines	-	J. Quilang	Aquino et al. 2011	Liza subviridis	Planiliza subviridis
JF493283	-	ADC222.1-2	Kosi Lakes, KwaZulu-Natal, South Africa	19 May 2004	S. Weerts	-	Crenimugil crenilabis	Crenimugil crenilabis
JF493284	-	ADC222.1-1	Kosi Lakes, KwaZulu-Natal, South Africa	19 May 2004	S. Weerts	-	Crenimugil crenilabis	Crenimugil crenilabis
JF493796	-	ADC222.2-3	Sezela Estuary, KwaZulu-Natal, South Africa	04 Dec. 2003	A.D. Connell	-	Liza alata	Planiliza alata
JF493797	-	ADC222.2-2	Sezela Estuary, KwaZulu-Natal, South Africa	04 Dec. 2003	A.D. Connell	-	Liza alata	Planiliza alata
JF493798	-	ADC222.2-1	Sezela Estuary, KwaZulu-Natal, South Africa	04 Dec. 2003	A.D. Connell	-	Liza alata	Planiliza alata
JF493799	-	ADC222.3-1	Mhlanga Estuary, KwaZulu-Natal, South Africa	13 Aug. 2003	A.D. Connell	-	Liza dumerili	Chelon sp. B
JF493800	-	ADC222.3-3	Mhlanga Estuary, KwaZulu-Natal, South Africa	13 Aug. 2003	A.D. Connell	-	Liza dumerili	Chelon sp. B
JF493801	-	ADC222.3-2	Mhlanga Estuary, KwaZulu-Natal, South Africa	13 Aug. 2003	A.D. Connell	-	Liza dumerili	Chelon sp. B
JF493802	-	ADC08222.5	Pomene, Mozambique	01 May 2008	A.D. Connell	-	Liza macrolepis	Chelon sp. A
JF493803	-	Smith222.6#1	Mlalazi Estuary, KwaZulu-Natal, South Africa	20 Sep. 2005	A.D. Connell	-	Liza melinoptera	Planiliza melinoptera
JF493804	-	Smith222.6#2	Mlalazi Estuary, KwaZulu-Natal, South Africa	20 Sep. 2005	A.D. Connell	-	Liza melinoptera	Chelon sp. A
JF493805	-	Smith222.4#3.1	St Lucia, South Africa	11 Feb. 2006	A.D. Connell	-	Liza melinoptera	Planiliza melinoptera
JF493806	-	Smith222.4#4.1	St Lucia, South Africa	12 Feb. 2006	A.D. Connell	-	Liza melinoptera	Planiliza melinoptera
JF493807	-	Smith222.4#1.1	St Lucia, South Africa	13 Feb. 2006	A.D. Connell	-	Liza melinoptera	Planiliza melinoptera
JF493808	-	Smith222.4#2.1	St Lucia, South Africa	14 Feb. 2006	A.D. Connell	-	Liza melinoptera	Planiliza melinoptera
JF493809	-	ADC222.7-1	Danger Point, Western Cape, South Africa	14 Oct. 2004	A. Bok	-	Liza richardsonii	Chelon richardsonii
JF493810	-	Smith222.7#5.1	Table Bay, South Africa	01 Oct. 2004	G. Beukes	-	Liza richardsonii	Chelon richardsonii
JF493811	-	Smith222.7#3.1	Table Bay, South Africa	01 Oct. 2004	G. Beukes	-	Liza richardsonii	Chelon richardsonii
JF493812	-	ADC222.7-2	Danger Point, Western Cape, South Africa	01 Oct. 2004	A. Bok	-	Liza richardsonii	Chelon richardsonii
JF493813	-	ADC222.8-1	Inyoni Rocks, KwaZulu-Natal, South Africa	03 June 2004	A.D. Connell	-	Liza tricuspidens	Chelon tricuspidens
JF493905	-	ADC222.10-2	Mhlanga Estuary, KwaZulu-Natal, South Africa	19 Aug. 2004	A.D. Connell	-	Mugil cephalus	Mugil sp. E
JF493906	-	ADC222.10-1	Mhlanga Estuary, KwaZulu-Natal, South Africa	19 Aug. 2004	A.D. Connell	-	Mugil cephalus	Mugil sp. E
JF493907	-	ADC222.10-3	Mhlanga Estuary, KwaZulu-Natal, South Africa	19 Aug. 2004	A.D. Connell	-	Mugil cephalus	Mugil sp. E
JF493950	-	ADC222.11-8	Mbezane Estuary, KwaZulu-Natal, South Africa	13 Jan. 2005	A.D. Connell	-	Myxus capensis	Pseudomyxus capensis
JF493952	-	ADC222.11-7	Mbezane Estuary, KwaZulu-Natal, South Africa	13 Jan. 2005	A.D. Connell	-	Myxus capensis	Pseudomyxus capensis
JF494774	-	ADC222.12-2	Richard's Bay, KwaZulu-Natal, South Africa	21 Oct. 2003	A.D. Connell	-	Valamugil buchanani	Crenimugil sp. A
JF494775	-	ADC222.12-1	Mpenjati Estuary, KwaZulu-Natal, South Africa	14 Jan. 2005	A.D. Connell	-	Valamugil buchanani	Crenimugil buchanani
JF494776	-	ADC222.13-1	Mhlanga Estuary, KwaZulu-Natal, South Africa	13 Aug. 2003	A.D. Connell	-	Valamugil cunnesius	Osteomugil sp. B
JF494777	-	ADC222.14-1	Mpenjati Estuary, KwaZulu-Natal, South Africa	13 Jan. 2005	A.D. Connell	-	Valamugil robustus	Osteomugil robustus
JF494780	-	ADC222.15-2	Mbezane Estuary, KwaZulu-Natal, South Africa	14 Jan. 2005	A.D. Connell	-	Valamugil seheli	Osteomugil sp. B
JF494781	-	ADC222.15-1	Mhlanga Estuary, KwaZulu-Natal, South Africa	13 Aug. 2003	A.D. Connell	-	Valamugil seheli	Osteomugil sp. B
JN021221	-	Lmac2	10.6985 N 121.981 E, Antique, Hamtic River, Philippines	12 Oct. 2010	J. Quilang, J. Tango	-	Liza macrolepis	Planiliza sp. H
JN021222	-	Lmac1	10.6985 N 121.981 E, Antique, Hamtic River, Philippines	12 Oct. 2010	J. Quilang, J. Tango	-	Liza macrolepis	Planiliza sp. H
JN228383	-	PuDOSMB13	Puducherry region, India	Jan. 2011	V. Sachithanandam et al.	-	Liza macrolepis	Planiliza subviridis
JN242565	-	MBCSC:LCG116405	South China Sea (23.45°N 117.38°E)	04 June 2011	J. Zhang	Zhang and Hanner 2012	Mugil cephalus	Mugil sp. C
JN242566	-	MBCSC:XS1169156	South China Sea (17.31°N 113.28°E)	09 June 2011	J. Zhang	Zhang and Hanner 2012	Mugil cephalus	Mugil sp. C
JN242567	-	MBCSC:ZP1141255	South China Sea (21.33°N 111.98°E)	12 Apr. 2011	J. Zhang	Zhang and Hanner 2012	Mugil cephalus	Mugil sp. C
JN242568	-	MBCSC:LCG116459	South China Sea (23.45°N 117.38°E)	04 June 2011	J. Zhang	Zhang and Hanner 2012	Mugil cephalus	Mugil sp. C
JN242569	-	MBCSC:ZP1141222	South China Sea (21.33°N 111.98°E)	12 Apr. 2011	J. Zhang	Zhang and Hanner 2012	Mugil cephalus	Mugil sp. C
JN242570	-	MBCSC:ZP1141223	South China Sea (21.33°N 111.98°E)	12 Apr. 2011	J. Zhang	Zhang and Hanner 2012	Mugil cephalus	Mugil sp. C
JN242571	-	MBCSC:ZP11412147	South China Sea (21.33°N 111.98°E)	12 Apr. 2011	J. Zhang	Zhang and Hanner 2012	Mugil cephalus	Mugil sp. C
JN242615	-	MBCSC:BH1122649	South China Sea (21.23°N 109.38°E)	26 Feb. 2011	J. Zhang	Zhang and Hanner 2012	Liza haematocheila	Planiliza haematocheila
JN242616	-	MBCSC:BH1122650	South China Sea (21.23°N 109.38°E)	26 Feb. 2011	J. Zhang	Zhang and Hanner 2012	Liza haematocheila	Planiliza haematocheila
JN242617	-	MBCSC:XS116998	South China Sea (17.31°N 113.28°E)	09 June 2011	J. Zhang	Zhang and Hanner 2012	Liza haematocheila	Planiliza haematocheila
JN242618	-	MBCSC:ZH1151821	South China Sea (21.13°N 113.42°E)	18 May 2011	J. Zhang	Zhang and Hanner 2012	Liza haematocheila	Planiliza haematocheila
JN242619	-	MBCSC:LCG1141841	South China Sea (23.50°N 117.67°E)	18 Apr. 2011	J. Zhang	Zhang and Hanner 2012	Liza haematocheila	Planiliza haematocheila
JN242620	-	MBCSC:ZP1141250	South China Sea (21.33°N 111.98°E)	12 Apr. 2011	J. Zhang	Zhang and Hanner 2012	Liza haematocheila	Planiliza haematocheila
JN813098	-	IOCASFY_Lh_001	Rongcheng Bay, China	-	Z. Wu, F. You	unpubl.	Liza haematocheila	Planiliza haematocheila
JQ045776	Vellar1	-	Vellar Estuary, India	-	M. Ashiq Ur Rahman	Ashiq Ur Rahman et al. 2013	Liza tade	Osteomugil sp.
JQ045777	Vellar2	-	Vellar Estuary, India	-	M. Ashiq Ur Rahman	Ashiq Ur Rahman et al. 2013	Moolgarda cunnesius	Osteomugil cunnesius
JQ045778	Vellar3	-	Vellar Estuary, India	-	M. Ashiq Ur Rahman	Ashiq Ur Rahman et al. 2013	Valamugil speigleri	Osteomugil sp.
JQ045779	Vellar4	-	Vellar Estuary, India	-	M. Ashiq Ur Rahman	Ashiq Ur Rahman et al. 2013	Liza parsia	Osteomugil perusii
JQ045780	Vellar5	-	Vellar Estuary, India	-	M. Ashiq Ur Rahman	Ashiq Ur Rahman et al. 2013	Ellochelon vaigiensis	Planiliza subviridis
JQ045781	Vellar6	-	Vellar Estuary, India	-	M. Ashiq Ur Rahman	Ashiq Ur Rahman et al. 2013	Moolgarda seheli	Crenimugil sp. C
JQ045782	Vellar7	-	Vellar Estuary, India	-	M. Ashiq Ur Rahman	Ashiq Ur Rahman et al. 2013	Chelon subviridis	Planiliza subviridis
JQ045783	Vellar8	-	Vellar Estuary, India	-	M. Ashiq Ur Rahman	Ashiq Ur Rahman et al. 2013	Mugil cephalus	Mugil sp. B
JQ045784	Vellar9	-	Vellar Estuary, India	-	M. Ashiq Ur Rahman	Ashiq Ur Rahman et al. 2013	Chelon planiceps	Planiliza sp.
JQ045785	Vellar10	-	Vellar Estuary, India	-	M. Ashiq Ur Rahman	Ashiq Ur Rahman et al. 2013	Chelon macrolepis	Planiliza subviridis
JQ060394	023	MNHN 2006-0614	Koundré River, Anjouan, Comores	03 Nov. 2005	P. Keith, G. Marquet	Durand et al. 2012b	Agonostomus catalai	Agonostomus catalai
JQ060395	026	UABC-2052	Río Presidio, Sinaloa, Mexico	13 Sep. 2008	S. Sánchez et al.	Durand et al. 2012b	Agonostomus monticola	Dajaus sp. A
JQ060396	028	NRM 53460	Rio Jiboa, El Salvador	22 Feb. 2006	S. Kullander	Durand et al. 2012b	Agonostomus monticola	Dajaus sp. A
JQ060397	030	NRM 53520	Rio El Zonte, El Salvador	25 Feb. 2006	S. Kullander	Durand et al. 2012b	Agonostomus monticola	Dajaus sp. A
JQ060401	032	UDOV 314	Changuinola River, Boca del Toro, Panama	15 Apr. 2005	M. Nirchio	Durand et al. 2012b	Agonostomus monticola	Dajaus sp. A
JQ060402	033	-	Bourceau, Guadeloupe	Jan.-Apr. 2008	M. Louis	Durand et al. 2012b	Agonostomus monticola	Dajaus sp. B
JQ060398	031a	UDOV 700	La Trilla River, Aragua State, Venezuela	09 May 2007	M. Nirchio	Durand et al. 2012b	Agonostomus monticola	Dajaus sp. B
JQ060399	031b	STRI 21827	La Trilla River, Aragua State, Venezuela	-	M. Nirchio	Durand et al. 2012b	Agonostomus monticola	Dajaus sp. B
JQ060400	031c	-	Guanaja Isld., Honduras	30 June 2005	W.A. Matamoros	Durand et al. 2012b	Agonostomus monticola	Dajaus sp. B
JQ060403	035	UABC-2052	Río Presidio, Sinaloa, Mexico	13 Sep. 2008	S. Sánchez et al.	Durand et al. 2012b	Agonostomus monticola	Dajaus sp. B
JQ060405	010	-	Tauvanga Harbor, New Zeland	10 Oct. 2006	J. Boubee	Durand et al. 2012b	Aldrichetta forsteri	Aldrichetta forsteri
JQ060407	011	-	Trou Bleu River, New Caledonia	24 May 2007	C. Pöllabauer	Durand et al. 2012b	Cestraeus oxyrhyncus	Cestraeus oxyrhyncus
JQ060406	012	-	Cagayan Province, Philippines	01 June 2008	B.W. Jamandre	Durand et al. 2012b	Cestraeus goldiei	Cestraeus goldiei
JQ060408	002	UABC-1838	Los Cerritos, Mexico	18 Apr. 2007	A. Ramirez	Durand et al. 2012b	Chaenomugil proboscideus	Chaenomugil proboscideus
JQ060409	002c	-	La Paz, Mexico	01 May 2010	F.J. Garcia de Leon	Durand et al. 2012b	Chaenomugil proboscideus	Chaenomugil proboscideus
JQ060410	002d	-	La Paz, Mexico	01 May 2010	F.J. Garcia de Leon	Durand et al. 2012b	Chaenomugil proboscideus	Chaenomugil proboscideus
JQ060412	180	-	Goulette, Tunisia	22 Dec. 2005	H. Blel	Durand et al. 2012b	Chelon labrosus	Chelon labrosus
JQ060484	178	-	Agadir, Morocco	-	A. Pariselle	Durand et al. 2012b	Chelon labrosus	Chelon labrosus
JQ060411	179b	-	Khnifiss, Morocco	Mar. 2010	A. Pariselle	Durand et al. 2012b	Chelon labrosus	Chelon labrosus
JQ060414	124	-	Boulouparis, New Caledonia	11 Aug. 2007	P. Borsa	Durand et al. 2012b	Chelon macrolepis	Planiliza sp. H
JQ060415	132	-	Koné, New Caledonia	25 Aug. 2007	P. Borsa	Durand et al. 2012b	Chelon macrolepis	Planiliza sp. H
JQ060416	133	MNHN 2009-0803	Nouméa, New Caledonia	08 Mar. 2007	P. Borsa	Durand et al. 2012b	Chelon macrolepis	Planiliza sp. H
JQ060417	135	MNHN 2009-0805	SW lagoon, New Caledonia	01 Apr. 2007	P. Borsa	Durand et al. 2012b	Chelon macrolepis	Planiliza sp. H
JQ060418	136	MNHN 2009-0806	SW lagoon, New Caledonia	01 Apr. 2007	P. Borsa	Durand et al. 2012b	Chelon macrolepis	Planiliza sp. H
JQ060419	137	NMNS-P76044	Atetsu Bay, Ryukyu Islands, Japan	16 Nov. 2006	K. Shibukawa	Durand et al. 2012b	Chelon macrolepis	Planiliza sp. H
JQ060420	138	NMMBP10785	Taisi, Taiwan	15 June 2008	K.-N. Shen	Durand et al. 2012b	Chelon macrolepis	Planiliza sp. H
JQ060421	143	MNHN 2009-0802	Viti Levu, Fiji	19 Sep. 2008	P. Borsa	Durand et al. 2012b	Chelon macrolepis	Planiliza sp. H
JQ060424	146	-	Eydhafushi, Baa atoll, Maldives	28 June 2008	P. Borsa, S. Andréfouët	Durand et al. 2012b	Chelon macrolepis	Planiliza sp. H
JQ060425	150	SAIAB-74455	Mlalazi estuary, South Africa	May 2004	P. Renzo	Durand et al. 2012b	Chelon macrolepis	Planiliza macrolepis
JQ060426	151	SAIAB-77876	Port Launay, Seychelles	19 Apr. 2005	P.C. Heemstra et al.	Durand et al. 2012b	Chelon macrolepis	Planiliza macrolepis
JQ060422	144	MNHN ICOS-00270	Ra's al-Hadd, Oman	22 Mar. 2009	P. Béarez	Durand et al. 2012b	Chelon macrolepis	Planiliza macrolepis
JQ060423	145	MNHN 2010-0027	Ra's al-Hadd, Oman	22 Mar. 2009	P. Béarez	Durand et al. 2012b	Chelon macrolepis	Planiliza macrolepis
JQ060413	154	-	Negombo lagoon, Sri Lanka	2007	H. Ashanti	Durand et al. 2012b	Chelon macrolepis	Planiliza sp. H
JQ060427	109	-	Viti Levu, Fiji	19 Sep. 2008	P. Borsa	Durand et al. 2012b	Chelon melinopterus	Planiliza melinoptera
JQ060428	111	-	Viti Levu, Fiji	19 Sep. 2008	P. Borsa	Durand et al. 2012b	Chelon melinopterus	Planiliza melinoptera
JQ060430	175	NRM-58400	Kyaiko market, Myanmar	15 Mar. 2008	F. Fang, Thein Win	Durand et al. 2012b	Chelon planiceps	Planiliza sp. I
JQ060431	176	NRM-58557	Kyaiko market, Myanmar	15 Mar. 2008	F. Fang, Thein Win	Durand et al. 2012b	Chelon planiceps	Planiliza sp. I
JQ060429	122	NTM S.15537-001	Middle part beach, West Alligator Head, NT, Australia	09 June 2001	H. Larson	Durand et al. 2012b	Chelon planiceps	Planiliza sp. F
JQ060433	069	-	Segara Amahan lagoon, Java, Indonesia	July 2008	S. Kleinertz, SPICE II project	Durand et al. 2012b	Chelon subviridis	Planiliza subviridis
JQ060434	070	-	Negombo lagoon, Sri Lanka	2007	H. Ashanti	Durand et al. 2012b	Chelon subviridis	Planiliza subviridis
JQ060432	064	NMMBP10796	Cigu, Taiwan	13 Nov. 2008	K.-N. Shen	Durand et al. 2012b	Chelon subviridis	Planiliza subviridis
JQ060435	185	MNHN 2009-0808	Moruroa atoll, French Polynesia	June 2006	P. Borsa et al.	Durand et al. 2012b	Crenimugil crenilabis	Crenimugil crenilabis
JQ060436	187	-	Adhoo atoll, Maldives	28 June 2008	P. Borsa	Durand et al. 2012b	Crenimugil crenilabis	Crenimugil crenilabis
JQ060437	190	MNHN 2008-1002	Moorea, Iles du Vent French Polynesia	24 Mar. 2006	Biocode project	Durand et al. 2012b	Crenimugil crenilabis	Crenimugil crenilabis
JQ060438	191	-	Tahiti, Iles du Vent French Polynesia	Jul.-Aug. 2008	A. Stein	Durand et al. 2012b	Crenimugil crenilabis	Crenimugil crenilabis
JQ060439	192	MNHN 2009-1680	Tuamotu, French Polynesia	Feb. 2009	A. Stein	Durand et al. 2012b	Crenimugil crenilabis	Crenimugil crenilabis
JQ060440	193	SAIAB-86172	Saipan, Mariana Islands	24 May 2003	K.A. Moots et al.	Durand et al. 2012b	Crenimugil crenilabis	Crenimugil crenilabis
JQ060441	194	-	Loop Is., Chesterfield islands, Coral Sea	22 Oct. 2008	P. Borsa	Durand et al. 2012b	Crenimugil crenilabis	Crenimugil crenilabis
JQ060442	195	SAIAB-77948	Port Launay (SE beach), Seychelles	19 Apr. 2005	P.C. Heemstra et al.	Durand et al. 2012b	Crenimugil crenilabis	Crenimugil crenilabis
JQ060443	046	CSIRO-H4307-01	Unspecified location, Australia	31 July 1996	G. Yearsley	Durand et al. 2012b	Ellochelon vaigiensis	Ellochelon sp. A
JQ060444	051	-	Batanta Island, West Papua	04 Dec. 2007	P. Borsa	Durand et al. 2012b	Ellochelon vaigiensis	Ellochelon vaigiensis
JQ060445	053	-	Tahiti, French Polynesia	01 Aug. 2008	A. Stein	Durand et al. 2012b	Ellochelon vaigiensis	Ellochelon vaigiensis
JQ060446	022	STRI 21850	Changuinola River, Boca del Toro, Panama	-	-	Durand et al. 2012b	Joturus pichardi	Joturus pichardi
JQ060447	061	-	Tigris River, Turkey	27 Apr. 2005	E. Ünlü	Durand et al. 2012b	Liza abu	Planiliza abu
JQ060448	057x	NMMBP11540	Yunlin, Taiwan	21 Feb. 2008	K.-N. Shen	Durand et al. 2012b	Liza affinis	Planiliza affinis
JQ060451	165	SAIAB-74457	Sezela estuary, South Africa	May 2005	A.D. Connell	Durand et al. 2012b	Liza alata	Liza alata
JQ060452	165b	-	East K'monde estuary, South Africa	02 Feb. 2010	P. Cowley	Durand et al. 2012b	Liza alata	Liza alata
JQ060449	162	NTM S.16482-001	Charlie's Creek, Daly River NT, Australia	12 June 2007	H. Larson	Durand et al. 2012b	Liza alata	Liza ordensis
JQ060450	164	NTM S.16483-001	Near Crocodile Creek, Daly River NT, Australia	13 June 2007	H. Larson	Durand et al. 2012b	Liza alata	Liza ordensis
JQ060453	037	CSIRO-H4307-04	unknown location, Australia	25 July 2005	G. Yearsley via Raptis and Sons, Colmslie	Durand et al. 2012b	Liza argentea	Aldrichetta argentea
JQ060454	039	AMS I-43204-011	Port Hacking, NSW, Australia	July 1997	B. Pease et al.	Durand et al. 2012b	Liza argentea	Aldrichetta argentea
JQ060455	041	-	Brisbane, Australia	-	W. Knibb	Durand et al. 2012b	Liza argentea	Aldrichetta argentea
JQ060456	168	-	Goulette, Tunisia	Apr. 2003	H. Blel	Durand et al. 2012b	Liza aurata	Chelon auratus
JQ060457	169	-	Agadir, Morocco	-	A. Pariselle	Durand et al. 2012b	Liza aurata	Chelon auratus
JQ060458	171b	-	Dakhla, Western Sahara	Mar. 2010	A. Pariselle	Durand et al. 2012b	Liza aurata	Chelon auratus
JQ060459	171c	-	Khnifiss, Morocco	Mar. 2010	A. Pariselle	Durand et al. 2012b	Liza aurata	Chelon auratus
JQ060460	171d	-	Khnifiss, Morocco	Mar. 2010	A. Pariselle	Durand et al. 2012b	Liza aurata	Chelon auratus
JQ060461	054	MNHN 2009-0790	Saloum estuary, Senegal	2008	O. Diouf	Durand et al. 2012b	Liza bandialensis	Chelon bandialensis
JQ060462	056	-	Bubaque, Bijagos Islds, Bissau Guinea	May 2008	Y. Bettarel	Durand et al. 2012b	Liza bandialensis	Chelon bandialensis
JQ060463	073	SAIAB-83185	Toubacouta, Saloum estuary, Senegal	06 Mar. 2009	O. Sadio, J. Raffray	Durand et al. 2012b	Liza dumerili	Chelon dumerili
JQ060464	076	-	St Louis, Senegal	26 Jan. 2008	J.-D. Durand	Durand et al. 2012b	Liza dumerili	Chelon dumerili
JQ060465	077	-	Fish market, Lome, Togo	19 June 2007	J.-F. Trape	Durand et al. 2012b	Liza dumerili	Chelon dumerili
JQ060466	078b	-	Fish market, Bissau, Bissau Guinea	04 May 2010	J.-D. Durand	Durand et al. 2012b	Liza dumerili	Chelon dumerili
JQ060467	079	-	Great Fish River, South Africa	12 May 2005	A.K. Whitfield, J.-D. Durand	Durand et al. 2012b	Liza dumerili	Chelon sp. B
JQ060468	080	-	Great Fish River, South Africa	12 May 2005	A.K. Whitfield, J.-D. Durand	Durand et al. 2012b	Liza dumerili	Chelon sp. B
JQ060469	083	MNHN 2009-0730	Toubacouta, Saloum estuary, Senegal	06 Mar. 2009	O. Sadio	Durand et al. 2012b	Liza falcipinnis	Neochelon falcipinnis
JQ060470	084	-	St Louis, Senegal	26 Jan. 2008	J.-D. Durand	Durand et al. 2012b	Liza falcipinnis	Neochelon falcipinnis
JQ060471	085	-	St Louis, Senegal	26 Jan. 2008	J.-D. Durand	Durand et al. 2012b	Liza falcipinnis	Neochelon falcipinnis
JQ060472	086	-	Fish market, Lome, Togo	19 June 2007	J.-F. Trape	Durand et al. 2012b	Liza falcipinnis	Neochelon falcipinnis
JQ060473	088	-	Saloum, Sénégal	06 Mar. 2009	O. Sadio et al.	Durand et al. 2012b	Liza grandisquamis	Parachelon grandisquamis
JQ060474	089b	-	Fish market, Bissau, Bissau Guinea	04 May 2010	J.-D. Durand	Durand et al. 2012b	Liza grandisquamis	Parachelon grandisquamis
JQ060475	090	MNHN 2009-731	Saloum, Sénégal	06 Mar. 2009	O. Sadio	Durand et al. 2012b	Liza grandisquamis	Parachelon grandisquamis
JQ060476	091	SAIAB-83182	Saloum, Sénégal	06 Mar. 2009	O. Sadio	Durand et al. 2012b	Liza grandisquamis	Parachelon grandisquamis
JQ060477	095	-	Yunlin, Taiwan	03 Dec. 2007	K.-N. Shen	Durand et al. 2012b	Liza haematocheila	Planiliza haematocheila
JQ060478	102	NMMBP11541	Yunlin, Taiwan	03 Dec. 2007	K.-N. Shen	Durand et al. 2012b	Liza haematocheila	Planiliza haematocheila
JQ060479	173	-	Goulette, Tunisia	Apr. 2003	H. Blel	Durand et al. 2012b	Liza ramada	Chelon ramado
JQ060480	174b	-	Zerga, Morocco	Mar. 2010	A. Pariselle	Durand et al. 2012b	Liza ramada	Chelon ramado
JQ060481	157	SAIAB-64270	Orange River, Namibia	12 June 2001	J. Koekemoer	Durand et al. 2012b	Liza richardsonii	Chelon richardsonii
JQ060482	158	-	Great Fish River, South Africa	12 May 2005	A.K. Whitfield, J.-D. Durand	Durand et al. 2012b	Liza richardsonii	Chelon richardsonii
JQ060483	166	-	Goulette, Tunisia	Apr. 2003	H. Blel	Durand et al. 2012b	Liza saliens	Chelon saliens
JQ060492	161	SAIAB-78131	Saint Lucia, South Africa	14 May 2005	A.K. Whitfield et al.	Durand et al. 2012b	Liza sp.	Chelon sp. A
JQ060490	113	-	Al Khobar, Saudia Arabia, Persian Gulf	Nov.-Dec. 2008	Z. Batang, P. Premlal	Durand et al. 2012b	Liza sp.	Planiliza sp. A
JQ060491	114	-	Al Khobar, Saudia Arabia, Persian Gulf	Nov.-Dec. 2008	Z. Batang, P. Premlal	Durand et al. 2012b	Liza sp.	Planiliza sp. A
JQ060487	103	-	Pangasinan, Philippines	01 July 2008	B. W. Jamandre	Durand et al. 2012b	Liza sp.	Planiliza sp. C
JQ060488	107	-	Pangasinan, Philippines	01 July 2008	B. W. Jamandre	Durand et al. 2012b	Liza sp.	Planiliza sp. C
JQ060485	062	-	Negombo lagoon, Sri Lanka	2007	H. Ashanti	Durand et al. 2012b	Liza sp.	Planiliza sp. D
JQ060493	062b	NMMBP11557	Ho Chi Minh City, Viet Nam	20 Mar. 2010	W.-J. Chen	Durand et al. 2012b	Liza sp.	Planiliza sp. D
JQ060486	063	NMMBP10791	Cigu, Taiwan	13 Nov. 2008	K.-N. Shen	Durand et al. 2012b	Liza sp.	Planiliza sp. J
JQ060494	057b	NMMBP11558	Quang Yen, Viet Nam	21 Mar. 2010	W.-J. Chen	Durand et al. 2012b	Liza sp.	Planiliza sp. E
JQ060489	108	NMMBP10802	Yilan, Taiwan	22 July 2002	L.-C. Chaung	Durand et al. 2012b	Liza sp.	Planiliza sp. G
JQ060495	155	-	Sunday estuary, South Africa	08 Aug. 2007	A.K. Whitfield	Durand et al. 2012b	Liza tricuspidens	Chelon tricuspidens
JQ060498	278	-	Great Fish River, South Africa	12 May 2005	A.K. Whitfield, J.-D. Durand	Durand et al. 2012b	Moolgarda cunnesius	Osteomugil sp. B
JQ060496	275	AMS-I-33460-016	Beach 1Km S of McGowans Beach, Kalumburu, Australia	06 Sep. 1992	J. Paxton	Durand et al. 2012b	Moolgarda cunnesius	Osteomugil sp. A
JQ060499	276b	NMMBP11559	Don Son Town, Vietnam	22 Mar. 2010	W.-J. Chen	Durand et al. 2012b	Moolgarda cunnesius	Osteomugil cunnesius
JQ060497	276	ASIZP0061397	Yunlin, Taiwan	05 May 2002	K.-T. Shao	Durand et al. 2012b	Moolgarda cunnesius	Osteomugil cunnesius
JQ060500	198	KU:KUI:32523	Saipan, Mariana Islands	24 May 2003	K.A. Moots et. al.	Durand et al. 2012b	Moolgarda engeli	Osteomugil engeli
JQ060501	200	-	Hawaii	June-Oct. 2008	T.K. Ogawa	Durand et al. 2012b	Moolgarda engeli	Osteomugil engeli
JQ060502	201	MNHN 2008-0692	Moorea, Iles du Vent, French Polynesia	15 Mar. 2006	S. Planes, Campagne Biocode	Durand et al. 2012b	Moolgarda engeli	Osteomugil engeli
JQ060503	203	-	Tahiti, Iles du Vent, French Polynesia	01 Aug. 2008	A. Stein	Durand et al. 2012b	Moolgarda engeli	Osteomugil engeli
JQ060504	264	MNHN 2009-0811	Foué, New Caledonia	18 Aug. 2007	P. Borsa	Durand et al. 2012b	Moolgarda perusii	Osteomugil perusii
JQ060505	274	NMMBP10798	Taisi, Taiwan	15 June 2008	K.-N. Shen	Durand et al. 2012b	Moolgarda perusii	Osteomugil perusii
JQ060631	209	-	Eydhafushi, Baa Atoll, Maldives	28 June 2008	P. Borsa, S. Andréfouët	Durand et al. 2012b	Moolgarda seheli	Crenimugil sp. A
JQ060632	213	-	Viti Levu, Fiji	19 Sep. 2008	P. Borsa	Durand et al. 2012b	Moolgarda seheli	Crenimugil sp. A
JQ060633	214	-	Viti Levu, Fiji	19 Sep. 2008	P. Borsa	Durand et al. 2012b	Moolgarda seheli	Crenimugil sp. A
JQ060506	204	-	SW Lagoon, New Caledonia	08 Apr. 2007	P. Borsa	Durand et al. 2012b	Moolgarda seheli	Crenimugil sp. A
JQ060507	205	-	Aurora Province, Philippines	01 July 2008	B.W. Jamandre	Durand et al. 2012b	Moolgarda seheli	Crenimugil sp. A
JQ060508	206	NMMBP10777	Taisi, Taiwan	15 June 2008	K.-N. Shen	Durand et al. 2012b	Moolgarda seheli	Crenimugil sp. A
JQ060509	207	-	Batanta Island, West Papua	04 Dec. 2007	P. Borsa	Durand et al. 2012b	Moolgarda seheli	Crenimugil sp. A
JQ060510	210	-	Garapan Lagoon off Oceanside Bar, Saipan, Mariana Is.	24 May 2003	K.A. Moots et. al.	Durand et al. 2012b	Moolgarda seheli	Crenimugil sp. A
JQ060511	217	-	Al Khobar, Saudi Arabia, Persian Gulf	Nov.-Dec. 2008	Z. Batang, P. Premlal	Durand et al. 2012b	Moolgarda seheli	Crenimugil sp. A
JQ060513	220	SAIAB-77896	Ternay Bay, Seychelles	14 May 2005	P.C. Heemstra et. al.	Durand et al. 2012b	Moolgarda seheli	Crenimugil sp. B
JQ060634	221a	-	Stone Town, Zanzibar, Tanzania	28 May 2010	J.-D. Durand	Durand et al. 2012b	Moolgarda seheli	Crenimugil sp. B
JQ060514	225	MNHN 2009-0815	Noumea, New Caledonia	08 Mar. 2007	P. Borsa	Durand et al. 2012b	Moolgarda seheli	Crenimugil sp. B
JQ060515	226	MNHN 2009-0810	Noumea, New Caledonia	25 Aug. 2007	P. Borsa	Durand et al. 2012b	Moolgarda seheli	Crenimugil sp. B
JQ060516	234	NTM S.16014-002	South Goulburn Island, NT, Australia	30 Nov. 2004	R. Williams	Durand et al. 2012b	Moolgarda seheli	Crenimugil sp. C
JQ060517	235	NTM S.15362-001	Fish River, Daly River area, NT, Australia	06 Sep. 2001	R. Williams	Durand et al. 2012b	Moolgarda seheli	Crenimugil sp. C
JQ060512	218	SAIAB-77947	Port Launay (SE beach), Seychelles	19 May 2005	P.C. Heemstra et. al.	Durand et al. 2012b	Moolgarda seheli	Crenimugil sp. A
JQ060518	212	MNHN 2011-0097	La Réunion	Oct. 2008	P. Durville, N. Hubert	Durand et al. 2012b	Moolgarda sp.	Crenimugil sp. A
JQ060522	215	MNHN ICOS-00266	Ra's al-Hadd, Oman	21 Mar. 2009	P. Béarez	Durand et al. 2012b	Moolgarda sp.	Crenimugil sp. A
JQ060519	221	-	Negombo lagoon, Sri Lanka	2007	H. Ashanti	Durand et al. 2012b	Moolgarda sp.	Crenimugil sp. B
JQ060520	222	MNHN 2011-0096	La Réunion	Oct. 2008	P. Durville, N. Hubert	Durand et al. 2012b	Moolgarda sp.	Crenimugil sp. B
JQ060523	286	MNHN 2009-0733	Saloum estuary, Senegal	06 Mar. 2009	O. Sadio, J. Raffray, L. Tito	Durand et al. 2012b	Mugil bananensis	Mugil bananensis
JQ060524	289	-	Ebrie lagoon, Ivory Coast	Aug. 2007	B. Gourene	Durand et al. 2012b	Mugil bananensis	Mugil bananensis
JQ060525	282		St Louis, Senegal estuary, Sénégal	26 Jan. 2008	J.-D. Durand	Durand et al. 2012b	Mugil capurrii	Mugil capurrii
JQ060526	283	-	Dakhla, Western Sahara	June 2006	H. Masski	Durand et al. 2012b	Mugil capurrii	Mugil capurrii
JQ060527	285	MNHN 2009-0795	Lomé, Togo	19 June 2007	J.-F. Trape	Durand et al. 2012b	Mugil capurrii	Mugil capurrii
JQ060533	321	-	Martigues, France	02 Aug. 2007	G. Lepra	Durand et al. 2012b	Mugil cephalus	Mugil cephalus
JQ060532	319	-	Goulette, Tunisia	22 Dec. 2005	H. Blel	Durand et al. 2012b	Mugil cephalus	Mugil cephalus
JQ060529	314	-	Merja Zerga, Morocco	09 Feb. 2006	H. Nouiri	Durand et al. 2012b	Mugil cephalus	Mugil cephalus
JQ060534	322	-	Agadir, Morocco	-	A. Pariselle	Durand et al. 2012b	Mugil cephalus	Mugil cephalus
JQ060536	325c	-	Khnifiss, Morocco	Mar. 2010	A. Pariselle	Durand et al. 2012b	Mugil cephalus	Mugil cephalus
JQ060563	375	UDOV-290	Coast of Iquique, Chili	23 May 2005	M. Nirchio	Durand et al. 2012b	Mugil cephalus	Mugil sp. A
JQ060564	376	UDOV-291	Coast of Iquique, Chili	23 May 2005	M. Nirchio	Durand et al. 2012b	Mugil cephalus	Mugil sp. A
JQ060562	373	-	Laguna madre, Mexico	June 2006	F. J. Garciade Leon	Durand et al. 2012b	Mugil cephalus	Mugil sp. B
JQ060540	329	NMMBP11545	Kaoping estuary, Taiwan	28 Dec. 2007	K.-N. Shen	Durand et al. 2012b	Mugil cephalus	Mugil sp. C
JQ060549	350	-	Hawaii	June-Oct. 2008	T. Ogawa	Durand et al. 2012b	Mugil cephalus	Mugil sp. D
JQ060550	351	-	Hawaii	June-Oct. 2008	T. Ogawa	Durand et al. 2012b	Mugil cephalus	Mugil sp. D
JQ060551	354b	-	Hawaii	Oct. 2008	M.T. Craig	Durand et al. 2012b	Mugil cephalus	Mugil sp. D
JQ060544	341	-	Great Fish river estuary, South Africa	12 May 2005	A.K. Whitfield, J.-D. Durand	Durand et al. 2012b	Mugil cephalus	Mugil sp. E
JQ060545	342	-	Great Fish river estuary, South Africa	12 May 2005	A.K. Whitfield, J.-D. Durand	Durand et al. 2012b	Mugil cephalus	Mugil sp. E
JQ060546	343	-	St Lucia, South Africa	May, Nov. 2006	A.K. Whitfield	Durand et al. 2012b	Mugil cephalus	Mugil sp. E
JQ060547	343b	-	St Lucia, South Africa	May, Nov. 2006	A.K. Whitfield	Durand et al. 2012b	Mugil cephalus	Mugil sp. E
JQ060548	343c	-	St Lucia, South Africa	May, Nov. 2006	A.K. Whitfield	Durand et al. 2012b	Mugil cephalus	Mugil sp. E
JQ060572	388	-	SW Lagoon, New Caledonia	25 Aug. 2007	P. Borsa	Durand et al. 2012b	Mugil cephalus	Mugil sp. F
JQ060554	361	-	Pateu Dam, New Zeland	03 Nov. 2006	J. Boubee	Durand et al. 2012b	Mugil cephalus	Mugil sp. F
JQ060555	362	-	Pateu Dam, New Zeland	03 Nov. 2006	J. Boubee	Durand et al. 2012b	Mugil cephalus	Mugil sp. F
HQ149715	371	-	La Paz, Mexico	23 June 2006	F.J. Garcia de Leon	Durand et al. 2012b	Mugil cephalus	Mugil sp. G
JQ060560	371b	-	Paredon, Chiapas, Mexico	Apr. 2010	P. Diaz Jaimes	Durand et al. 2012b	Mugil cephalus	Mugil sp. G
JQ060561	371c	-	Paredon, Chiapas, Mexico	Apr. 2010	P. Diaz Jaimes	Durand et al. 2012b	Mugil cephalus	Mugil sp. G
HQ149714	349	-	Lima, Peru	21-24 June 2005	S. Sirvas	Durand et al. 2012b	Mugil cephalus	Mugil sp. G
JQ060556	362b	-	Waikato river, New Zeland	28 June 1905	J. Boubee	Durand et al. 2012b	Mugil cephalus	Mugil sp. H
JQ060558	367	-	Swansea, Sydney, Australia	17 Nov. 2005	K. Rowling	Durand et al. 2012b	Mugil cephalus	Mugil sp. H
JQ060565	377	AMS-I-43204-082	Port Hacking, Point Danger, Sydney, Australia	July 1997	B. Pease et al.	Durand et al. 2012b	Mugil cephalus	Mugil sp. H
JQ060539	328	NMMBP11549	Kaoping estuary, Taiwan	29 Dec. 2007	K.-N. Shen	Durand et al. 2012b	Mugil cephalus	Mugil sp. I
JQ060552	357	NMMBP10790	Taisi, Taiwan	15 June 2008	K.-N. Shen	Durand et al. 2012b	Mugil cephalus	Mugil sp. I
JQ060553	358	-	Pearl River, China	May 2005	X.-P. Nie	Durand et al. 2012b	Mugil cephalus	Mugil sp. I
JQ060557	365	NSMT-P77767	Atake river, Kagoshima Prefecture, Kyushu, Japan	04 July 2007	S. Chiba	Durand et al. 2012b	Mugil cephalus	Mugil sp. I
JQ060535	325b		Khnifiss, Morocco	Mar. 2010	A. Pariselle	Durand et al. 2012b	Mugil cephalus	Mugil sp. J
JQ060528	308	-	Saloum estuary, Senegal	Dec. 2005	K. Diop	Durand et al. 2012b	Mugil cephalus	Mugil sp. J
JQ060537	326	MNHN 2009-734	Hann Bay, Dakar, Senegal	06 Mar. 2009	J.-D. Durand	Durand et al. 2012b	Mugil cephalus	Mugil sp. J
JQ060538	327	SAIAB-83187	Hann Bay, Dakar, Senegal	06 Mar. 2009	J.-D. Durand	Durand et al. 2012b	Mugil cephalus	Mugil sp. J
JQ060543	337	-	Boran Dabon, Forecariah estuary, Guinea	20 Feb. 2006	S.B. Camara	Durand et al. 2012b	Mugil cephalus	Mugil sp. J
JQ060542	333	-	Lomé, Togo	19 June 2007	J.-F. Trape	Durand et al. 2012b	Mugil cephalus	Mugil sp. J
JQ060530	315	-	Nokoue Lake, Benin	12 Apr. 2007	P. Laleye	Durand et al. 2012b	Mugil cephalus	Mugil sp. J
JQ060531	316	-	Cunene River, Angola	-	S. Lamberth	Durand et al. 2012b	Mugil cephalus	Mugil sp. J
JQ060559	368	-	Peel Harvey estuary, Australia	05 Jan. 2006	K. Smith	Durand et al. 2012b	Mugil cephalus	Mugil sp. K
JQ060541	329b	NMMBP11553	Kaoping estuary, Taiwan	29 Dec. 2007	K.-N. Shen	Durand et al. 2012b	Mugil cephalus	Mugil sp. L
JQ060566	380	MNHN 2009-0819	Koné, New Caledonia	11 Aug. 2007	P. Borsa	Durand et al. 2012b	Mugil cephalus	Mugil sp. L
JQ060568	383	MNHN 2009-0820	Noumea, New Caledonia	08 Apr. 2007	P. Borsa	Durand et al. 2012b	Mugil cephalus	Mugil sp. L
JQ060569	384	-	Koné, New Caledonia	11 Aug. 2007	P. Borsa	Durand et al. 2012b	Mugil cephalus	Mugil sp. L
JQ072904	385	-	Koné, New Caledonia	11 Aug. 2007	P. Borsa	Durand et al. 2012b	Mugil cephalus	Mugil sp. L
JQ060570	386	-	Koné, New Caledonia	11 Aug. 2007	P. Borsa	Durand et al. 2012b	Mugil cephalus	Mugil sp. L
JQ060571	387	-	Koné, New Caledonia	11 Aug. 2007	P. Borsa	Durand et al. 2012b	Mugil cephalus	Mugil sp. L
JQ060567	381	-	Viti Levu, Fiji	19 Sep. 2008	P. Borsa	Durand et al. 2012b	Mugil cephalus	Mugil sp. L
JQ060605	417	NRM-56494	Arroyo Zanja, Uruguay	21 Feb. 2007	S. Kullander	Durand et al. 2012b	Mugil curema	Mugil curema
JQ060606	418	NRM-56495	Arroyo Zanja, Uruguay	21 Feb. 2007	S. Kullander	Durand et al. 2012b	Mugil curema	Mugil curema
JQ060586	404	-	Upper Cooper River, USA	14 Oct. 2005	B. Roumillat	Durand et al. 2012b	Mugil curema	Mugil curema
JQ060587	405	USMI field no. WAM08-118	Close to Michaels Rock , Guanaja Island, Honduras	15 July 2008	W.A. Matamoros	Durand et al. 2012b	Mugil curema	Mugil curema
JQ060589	407	-	Laguna Madre, Mexico	July 2006	F.J. Garcia de Leon	Durand et al. 2012b	Mugil curema	Mugil curema
JQ060590	408	-	Itapissuma, Brazil	03 Dec. 2004	R. Lessa	Durand et al. 2012b	Mugil curema	Mugil curema
JQ060591	411	-	Guadeloupe	30 June 1905	M. Louis	Durand et al. 2012b	Mugil curema	Mugil curema
JQ060593	414	UDOV-201	La Restinga, Margarita Island, Venezuela	25 Jan. 2005	M. Nirchio	Durand et al. 2012b	Mugil curema	Mugil curema
JQ060575	390	MNHN 2009-0732	Saloum estuary, Senegal	06 Mar. 2009	O. Sadio	Durand et al. 2012b	Mugil curema	Mugil sp. M
JQ060578	393	-	Nokoue, Lake, Benin	12 Apr. 2007	P. Laleye	Durand et al. 2012b	Mugil curema	Mugil sp. M
JQ060579	394	-	Nokoue, Lake, Benin	12 Apr. 2007	P. Laleye	Durand et al. 2012b	Mugil curema	Mugil sp. M
JQ060580	396	-	Lomé, Togo	19 June 2007	J.-F. Trape	Durand et al. 2012b	Mugil curema	Mugil sp. M
JQ060581	397	-	Lomé, Togo	19 June 2007	J.-F. Trape	Durand et al. 2012b	Mugil curema	Mugil sp. M
JQ060576	391	SAIAB-83183	Saloum estuary, Senegal	06 Mar. 2009	O. Sadio	Durand et al. 2012b	Mugil curema	Mugil sp. M
JQ060577	392	-	Foundiougne, Saloum estuary, Senegal	Dec. 2005	O. Diouf	Durand et al. 2012b	Mugil curema	Mugil sp. M
JQ060582	399	UDOV-69	La Restinga, Margarita Island, Venezuela	06 Apr. 2004	M. Nirchio	Durand et al. 2012b	Mugil curema	Mugil sp. N
JQ060583	400	UDOV-70	La Restinga, Margarita Island, Venezuela	06 Apr. 2004	M. Nirchio	Durand et al. 2012b	Mugil curema	Mugil sp. N
JQ060584	401	UDOV-73	Boca del Rio, Margarita Island, Venezuela	12 Apr. 2004	M. Nirchio	Durand et al. 2012b	Mugil curema	Mugil sp. N
JQ060585	403	UDOV-71	Boca del Rio, Margarita Island, Venezuela	10 Apr. 2004	M. Nirchio	Durand et al. 2012b	Mugil curema	Mugil sp. N
JQ060588	406	-	La Paz, Mexico	23 June 2006	F.J. Garcia de Leon	Durand et al. 2012b	Mugil curema	Mugil sp. O
JQ060596	422	-	Barra San José, Chapas, Mexico	Apr. 2010	N. Laurrabaquio Alvarado	Durand et al. 2012b	Mugil curema	Mugil sp. O
JQ060604	415	NRM-53693	Barra de Santiago, El Salvador	25 Feb. 2006	S. Kullander	Durand et al. 2012b	Mugil curema	Mugil sp. O
JQ060599	425	-	Paredon, Chapas, Mexico	09 Apr. 2010	N. Laurrabaquio Alvarado	Durand et al. 2012b	Mugil curema	Mugil sp. O
JQ060603	432	KU:KUI:40336	Mouth of Cerique estuary, El Salvador	20 June 2008	A.C. Bentley, K. Lara	Durand et al. 2012b	Mugil curema	Mugil sp. O
JQ060573	293	UDOV-186	Chorreras Bay, Panama, Pacific coast	05 Dec. 1999	M. Nirchio	Durand et al. 2012b	Mugil curema	Mugil sp. O
JQ060574	294	UDOV-187	Chorreras Bay, Panama, Pacific coast	05 Dec. 1999	M. Nirchio	Durand et al. 2012b	Mugil curema	Mugil sp. O
JQ060597	423	-	Barra San José, Chapas, Mexico	08 Apr. 2010	N. Laurrabaquio Alvarado	Durand et al. 2012b	Mugil curema	Mugil sp. O
JQ060598	424	-	Barra San José, Chapas, Mexico	08 Apr. 2010	N. Laurrabaquio Alvarado	Durand et al. 2012b	Mugil curema	Mugil sp. O
JQ060592	413	-	North Peru	2005	S. Sirvas	Durand et al. 2012b	Mugil curema	Mugil sp. O
JQ060595	420	-	Salango, Ecuador	11 Nov. 2008	P. Béarez	Durand et al. 2012b	Mugil curema	Mugil sp. O
JQ060600	426	KU:KUI:40290	Sand flats at mouth of Cerique Estuary, El Salvador	16 June 2008	A.C. Bentley, K. Lara	Durand et al. 2012b	Mugil curema	Mugil sp. O
JQ060594	419	-	St. Johns college shore, Belize City, Belize	08 July 1999	Belize Workshop participants	Durand et al. 2012b	Mugil curema	Mugil curema
JQ060601	429	KU:KUI:40290	Sand flats at mouth of Cerique Estuary, El Salvador	16 June 2008	A.C. Bentley, K. Lara	Durand et al. 2012b	Mugil curema	Mugil sp. O
JQ060602	430	-	Mangrove upstream Cerique estuary, El Salvador	16 June 2008	A.C. Bentley, K. Lara	Durand et al. 2012b	Mugil curema	Mugil sp. O
JQ060607	306	-	West side of Turneffe Caye, deep hole, Belize	08 July 1999	Belize Workshop	Durand et al. 2012b	Mugil hospes	Mugil sp. R
JQ060608	302	-	Kourou, French Guyana	12 Jan. 2007	R. Vigouroux	Durand et al. 2012b	Mugil incilis	Mugil incilis
JQ060609	299	-	Kourou, French Guyana	12 Jan. 2007	R. Vigouroux	Durand et al. 2012b	Mugil incilis	Mugil incilis
JQ060610	378	NRM-56496	Arroyo Zanja, Uruguay	21 Feb. 2007	S. Kullander	Durand et al. 2012b	Mugil liza	Mugil liza
JQ060611	379	NRM-55970	Laguna del Diaro, Uruguay	21 Feb. 2007	S. Kullander	Durand et al. 2012b	Mugil liza	Mugil liza
JQ060612	305	UDOV-88	Boca del Rio, Margarita Island, Venezuela	01 June 2004	M. Nirchio	Durand et al. 2012b	Mugil rubrioculus	Mugil rubrioculus
JQ060613	305b	UDOV-190	Chorreras Bay, Pacific coast of Panama	05 Dec. 1999	M. Nirchio	Durand et al. 2012b	Mugil rubrioculus	Mugil sp. P
JQ060614	291	UDOV-72	Boca del Rio, Margarita Island, Venezuela	10 Apr. 2004	M. Nirchio	Durand et al. 2012b	Mugil trichodon	Mugil trichodon
JQ060615	019	-	East Kleinemonde estuary, South Africa	21 Sep. 2007	A.K. Whitfield	Durand et al. 2012b	Myxus capensis	Pseudomyxus capensis
JQ060616	020	NMV A 25183-002	unknown location, Australia	29 July 2003	Sydney Wholesale Fish Market	Durand et al. 2012b	Myxus elongatus	Myxus elongatus
JQ060617	003	SAIAB-86170	Saipan, Mariana Islands	24 May 2003	K.A. Moots et. al.	Durand et al. 2012b	Neomyxus leuciscus	Neomyxus leuciscus
JQ060618	003b	MNHN 2009-1681	Arutua atoll, Tuamotu	Nov. 2009	A. Stein	Durand et al. 2012b	Neomyxus leuciscus	Neomyxus leuciscus
JQ060619	181	-	Goulette, Tunisia	Apr. 2003	H. Blel	Durand et al. 2012b	Oedalechilus labeo	Oedalechilus labeo
JQ060620	243	NMMBP10775	Orchid Island, Taiwan	01 Jan. 2009	K.-N. Shen	Durand et al. 2012b	Oedalechilus labiosus	Plicomugil labiosus
JQ060621	118	-	Segara Amahan lagoon, Java, Indonesia	July 2008	S. Kleinertz, SPICE II project	Durand et al. 2012b	Liza melinoptera	Planiliza sp. B
JQ060622	016	NRM 59032	Mandalay fish market, Myanmar	26 Mar. 2008	S. Kullander, T.-Y. Liao	Durand et al. 2012b	Rhinomugil corsula	Rhinomugil corsula
JQ060623	015	NTM S.16483-002	Near Crocodile Creek, Daly river, NT, Australia	13 June 2007	H. Larson	Durand et al. 2012b	Rhinomugil nasutus	Squalomugil nasutus
JQ060624	013	FNHM 172496	Dhaka, Bangladesh	13 Dec. 2008	R.L. Mayden et al.	Durand et al. 2012b	Sicamugil cascasia	Minimugil cascasia
JQ060625	014	NRM 58582	Myoma market, Myanmar	18 Mar. 2008	F. Fang, Thein Win	Durand et al. 2012b	Sicamugil hamiltonii	Sicamugil hamiltonii
JQ060626	017	AMS I-43255-002	Williams River, Queensland, Australia	16 Feb. 2004	M. Charlton	Durand et al. 2012b	Trachystoma petardi	Trachystoma petardi
JQ060627	245	MNHN 2009-0816	New Caledonia	08 Apr. 2007	P. Borsa	Durand et al. 2012b	Valamugil buchanani	Crenimugil buchanani
JQ060628	254	SAIAB-78293	Umgazana, South Africa	12 May 2006	DIFS	Durand et al. 2012b	Valamugil buchanani	Crenimugil buchanani
JQ060641	248	-	Kenya	Jul.-Nov. 2008	D. Nyingi	Durand et al. 2012b	Valamugil buchanani	Crenimugil buchanani
JQ060642	252	-	Kenya	Jul.-Nov. 2008	D. Nyingi	Durand et al. 2012b	Valamugil buchanani	Crenimugil buchanani
JQ060629	259	SAIAB-78094	Nkadusweni estuary, South Africa	09 May 2006	DIFS	Durand et al. 2012b	Valamugil robustus	Osteomugil robustus
JQ060630	260	SAIAB-78137	Poenskop , South Africa	10 May 2006	DIFS	Durand et al. 2012b	Valamugil robustus	Osteomugil robustus
JQ060521	255	MNHN 2011-0095	Réunion Island	Oct. 2008	P. Durville, N. Hubert	Durand et al. 2012b	Valamugil robustus	Osteomugil robustus
JQ060639	268	-	Aurora Province, Philippines	01 July 2008	B.W. Jamandre	Durand et al. 2012b	Valamugil sp.	Osteomugil perusii
JQ060640	271	-	Negombo lagoon, Sri Lanka	2007	H. Ashanti	Durand et al. 2012b	Valamugil sp.	Osteomugil perusii
JQ060635	229	-	Nha Trang City, Khanh Hoa Province, Viet Nam	25 Feb. 2009	D. Vo	Durand et al. 2012b	Valamugil sp.	Crenimugil sp. C
JQ060636	238	-	Viti Levu, Fiji	19 Sep. 2008	P. Borsa	Durand et al. 2012b	Valamugil sp.	Crenimugil sp. D
JQ060637	239	-	Viti Levu, Fiji	19 Sep. 2008	P. Borsa	Durand et al. 2012b	Valamugil sp.	Crenimugil sp. D
JQ060638	241	ASIZP0064762	Pingdon, Taiwan	15 Aug. 2004	P.-F. Lee	Durand et al. 2012b	Valamugil sp.	Crenimugil sp. D
JQ343910	-	IOCASFY-Lh-002	Zhimai River, China	-	W.-L. Li	-	Liza haematocheila	Planiliza haematocheila
JQ365431	-	HRCB:40559	23.863 S 46.152 W, Sao Paulo, Brazil	14 Apr. 2010	B. Barbanti	Oliveira Ribeiro et al. 2012	Mugil curema	Mugil curema
JQ365432	-	HRCB:40566	23.863 S 46.152 W, Sao Paulo, Brazil	07 May 2010	B. Barbanti	Oliveira Ribeiro et al. 2012	Mugil curema	Mugil curema
JQ365433	-	HRCB:46936	23.863 S 46.152 W, Sao Paulo, Brazil	14 Sep. 2010	C. Oliveira	Oliveira Ribeiro et al. 2012	Mugil curema	Mugil curema
JQ365434	-	HRCB:46939	23.863 S 46.152 W, Sao Paulo, Brazil	14 Sep. 2010	C. Oliveira	Oliveira Ribeiro et al. 2012	Mugil curema	Mugil curema
JQ365435	-	HRCB:40558	23.863 S 46.152 W, Sao Paulo, Brazil	14 Apr. 2010	B. Barbanti	Oliveira Ribeiro et al. 2012	Mugil curema	Mugil curema
JQ365436	-	HRCB:40506	23.863 S 46.152 W, Sao Paulo, Brazil	21 Dec. 2009	B. Barbanti	Oliveira Ribeiro et al. 2012	Mugil curema	Mugil curema
JQ365437	-	HRCB:46938	23.863 S 46.152 W, Sao Paulo, Brazil	14 Sep. 2010	C. Oliveira	Oliveira Ribeiro et al. 2012	Mugil curema	Mugil curema
JQ365438	-	HRCB:40589	23.863 S 46.152 W, Sao Paulo, Brazil	20 June 2010	B. Barbanti	Oliveira Ribeiro et al. 2012	Mugil curema	Mugil curema
JQ365439	-	HRCB:40560	23.863 S 46.152 W, Sao Paulo, Brazil	14 Apr. 2010	B. Barbanti	Oliveira Ribeiro et al. 2012	Mugil curema	Mugil curema
JQ365440	-	HRCB:40557	23.863 S 46.152 W, Sao Paulo, Brazil	14 Apr. 2010	B. Barbanti	Oliveira Ribeiro et al. 2012	Mugil curema	Mugil curema
JQ365441	-	HRCB:46935	23.863 S 46.152 W, Sao Paulo, Brazil	14 Sep. 2010	C. Oliveira	Oliveira Ribeiro et al. 2012	Mugil curema	Mugil curema
JQ365442	-	HRCB:46937	23.863 S 46.152 W, Sao Paulo, Brazil	14 Sep. 2010	C. Oliveira	Oliveira Ribeiro et al. 2012	Mugil curema	Mugil curema
JQ365443	-	HRCB:51316	25.105 S 47.781 W, Sao Paulo, Brazil	16 Feb. 2012	C. Oliveira	Oliveira Ribeiro et al. 2012	Mugil curema	Mugil curema
JQ365444	-	HRCB:51320	25.105 S 47.781 W, Sao Paulo, Brazil	16 Feb. 2012	C. Oliveira	Oliveira Ribeiro et al. 2012	Mugil hospes	Mugil brevirostris
JQ365445	-	HRCB:51319	25.105 S 47.781 W, Sao Paulo, Brazil	16 Feb. 2012	C. Oliveira	Oliveira Ribeiro et al. 2012	Mugil hospes	Mugil brevirostris
JQ365446	-	HRCB:51315	25.105 S 47.781 W, Sao Paulo, Brazil	16 Feb. 2012	C. Oliveira	Oliveira Ribeiro et al. 2012	Mugil hospes	Mugil brevirostris
JQ365447	-	HRCB:40546	23.863 S 46.152 W, Sao Paulo, Brazil	14 Apr. 2010	B. Barbanti	Oliveira Ribeiro et al. 2012	Mugil liza	Mugil liza
JQ365448	-	HRCB:46874	24.616 S 46.133 W, Sao Paulo, Brazil	13 Sep. 2010	C. Oliveira	Oliveira Ribeiro et al. 2012	Mugil liza	Mugil liza
JQ365449	-	HRCB:35140	23.506 S 45.034 W, Sao Paulo, Brazil	11 Dec. 2008	C. Oliveira	Oliveira Ribeiro et al. 2012	Mugil liza	Mugil liza
JQ431670	-	MBIO1645.4	Moorea, Society Islands	28 Mar. 2006	R. Causse et al.	Hubert et al. 2012	Crenimugil crenilabis	Crenimugil crenilabis
JQ431701	-	MBIO810.4	Haapiti, Moorea, Society Islands	15 Mar. 2006	S. Planes	Hubert et al. 2012	Ellochelon vaigiensis	Ellochelon vaigiensis
JQ431702	-	MBIO809.4	Haapiti, Moorea, Society Islands	15 Mar. 2006	S. Planes	Hubert et al. 2012	Ellochelon vaigiensis	Ellochelon vaigiensis
JQ431911	-	MBIO814.4	Haapiti, Moorea, Society Islands	15 Mar. 2006	S. Planes	Hubert et al. 2012	Moolgarda engeli	Osteomugil engeli
JQ431912	-	MBIO813.4	Haapiti, Moorea, Society Islands	15 Mar. 2006	S. Planes	Hubert et al. 2012	Moolgarda engeli	Osteomugil engeli
JQ431913	-	MBIO828.4	Haapiti, Moorea, Society Islands	15 Mar. 2006	S. Planes	Hubert et al. 2012	Moolgarda engeli	Osteomugil engeli
JQ623946	TR043EK	-	Turkey	-	E. Keskin	-	Liza aurata	Chelon auratus
JQ623947	TR044EK	-	Turkey	-	E. Keskin	-	Liza carinata	Planiliza macrolepis
JQ623956	TR053EK	-	Turkey	-	E. Keskin	-	Mugil cephalus	Mugil sp. I
JQ775055	-	FCFOPB060-08	39.92 N 9.00 W, Portugal	22 Oct. 2005	J. Pastor	Costa et al. 2012	Liza ramado	Chelon ramado
JQ775056	-	FCFOPB077-03	41.03 N 9.98 W, Portugal	26 Oct. 2005	J. Pastor	Costa et al. 2012	Liza ramado	Chelon ramado
JQ775057	-	FCFOPB083-06	41.25 N 8.98 W, Portugal	05 Nov. 2005	J. Pastor	Costa et al. 2012	Liza ramado	Chelon ramado
JQ775058	-	FCFOPB060-07	39.92 N 9.00 W, Portugal	22 Oct. 2005	J. Pastor	Costa et al. 2012	Liza ramado	Chelon ramado
JQ775059	-	FCFOPB083-05	41.25 N 8.98 W, Portugal	05 Nov. 2005	J. Pastor	Costa et al. 2012	Liza ramado	Chelon ramado
JQ840169	-	BZLW4430	16.802 N 88.082 W, Carrie Bow Cay, Belize	05 Mar. 2005	L.A. Weigt	Weigt et al. 2012	Mugil sp.	Mugil rubrioculus
JQ840170	-	BZLW4506	16.802 N 88.082 W, Carrie Bow Cay, Belize	06 Mar. 2005	L.A. Weigt	Weigt et al. 2012	Mugil sp.	Mugil rubrioculus
JQ840171	-	BZLW4432	16.802 N 88.082 W, Carrie Bow Cay, Belize	05 Mar. 2005	L.A. Weigt	Weigt et al. 2012	Mugil sp.	Mugil rubrioculus
JQ840172	-	BZLW4431	16.802 N 88.082 W, Carrie Bow Cay, Belize	05 Mar. 2005	L.A. Weigt	Weigt et al. 2012	Mugil sp.	Mugil rubrioculus
JQ840173	-	BZLW4177	16.802 N 88.082 W, Carrie Bow Cay, Belize	28 Feb. 2004	L.A. Weigt	Weigt et al. 2012	Mugil curema	Mugil curema
JQ840940	-	BZLW6045	16.802 N 88.082 W, Carrie Bow Cay, Belize	31 Mar. 2006	C.C. Baldwin	Weigt et al. 2012	Mugilidae sp.	Mugil curema
JQ840941	-	BZLW6036	16.802 N 88.082 W, Carrie Bow Cay, Belize	30 Mar. 2006	C.C. Baldwin	Weigt et al. 2012	Mugilidae sp.	Mugil curema
JQ841285	-	BZLWD7877	17.45 N 88.1167 W, Belize City Fishmarket, Belize	04 Oct. 2007	local fishermen	Weigt et al. 2012	Mugil sp.	Mugil rubrioculus
JQ841286	-	BZLW7069	16.802 N 88.082 W, Belize	13 Jan. 2007	L.A. Weigt	Weigt et al. 2012	Mugilidae sp.	Mugil sp. R
JQ841287	-	BZLW7032	16.802 N 88.082 W, Carrie Bow Cay, Belize	12 Jan. 2007	L.A. Weigt	Weigt et al. 2012	Mugilidae sp.	Mugil sp. R
JQ842246	-	CURA8418	12.1375 N 68.9724 W, Piscadero Bay mangroves, Curacao	15 Mar. 2004	C.C. Baldwin	Weigt et al. 2012	Mugil curema	Mugil curema
JQ842247	-	CURA8419	12.1375 N 68.9724 W, Piscadero Bay mangroves, Curacao	15 Mar. 2004	C.C. Baldwin	Weigt et al. 2012	Mugil curema	Mugil curema
JQ842580	-	SMSA7546	27.4783 N 80.3117 W, Oyster reef, Jim Island, Florida, USA	-	C.C. Baldwin	Weigt et al. 2012	Mugil sp.	Mugil rubrioculus
JQ842581	-	SMSA7547	27.4783 N 80.3117 W, Oyster reef, Jim Island, Florida, USA	-	C.C. Baldwin	Weigt et al. 2012	Mugil sp.	Mugil rubrioculus
JQ842582	-	SMSA7001	27.6449 N 80.3692 W, seine tow, Florida, USA	-	C.C. Baldwin	Weigt et al. 2012	Mugil cephalus	Mugil sp. B
JQ842583	-	SMSA7002	27.6449 N 80.3692 W, seine tow, Florida, USA	-	C.C. Baldwin	Weigt et al. 2012	Mugil cephalus	Mugil sp. B
JQ842584	-	SMSA7003	27.6449 N 80.3692 W, seine tow, Florida, USA	-	C.C. Baldwin	Weigt et al. 2012	Mugil cephalus	Mugil sp. B
JQ842585	-	SMSA7004	27.6449 N 80.3692 W, seine tow, Florida, USA	-	C.C. Baldwin	Weigt et al. 2012	Mugil cephalus	Mugil sp. B
JQ842586	-	SMSA7005	27.6449 N 80.3692 W, seine tow, Florida, USA	-	C.C. Baldwin	Weigt et al. 2012	Mugil cephalus	Mugil sp. B
JQ842587	-	SMSA7006	27.6449 N 80.3692 W, seine tow, Florida, USA	-	C.C. Baldwin	Weigt et al. 2012	Mugil cephalus	Mugil sp. B
JQ842588	-	SMSA7013	27.6449 N 80.3692 W, seine tow, Florida, USA	-	C.C. Baldwin	Weigt et al. 2012	Mugil curema	Mugil curema
JQ842589	-	SMSA7008	27.6449 N 80.3692 W, seine tow, Florida, USA	-	C.C. Baldwin	Weigt et al. 2012	Mugil curema	Mugil curema
JQ842590	-	SMSA7007	27.6449 N 80.3692 W, seine tow, Florida, USA	-	C.C. Baldwin	Weigt et al. 2012	Mugil curema	Mugil curema
JQ842591	-	SMSA7009	27.6449 N 80.3692 W, seine tow, Florida, USA	-	C.C. Baldwin	Weigt et al. 2012	Mugil curema	Mugil curema
JQ842592	-	SMSA7010	27.6449 N 80.3692 W, seine tow, Florida, USA	-	C.C. Baldwin	Weigt et al. 2012	Mugil curema	Mugil curema
JQ842593	-	SMSA7011	27.6449 N 80.3692 W, seine tow, Florida, USA	-	C.C. Baldwin	Weigt et al. 2012	Mugil curema	Mugil curema
JQ842594	-	SMSA7012	27.6449 N 80.3692 W, seine tow, Florida, USA	-	C.C. Baldwin	Weigt et al. 2012	Mugil curema	Mugil curema
JQ842965	-	TOB9377	11.1466 N 60.783 W, Petit Trou, Tobago	20 Mar. 2009	C.C. Baldwin	Weigt et al. 2012	Mugil incilis	Mugil incilis
JQ842966	-	TOB9379	11.1466 N 60.783 W, Petit Trou, Tobago	20 Mar. 2009	C.C. Baldwin	Weigt et al. 2012	Mugil incilis	Mugil incilis
JQ842967	-	TOB9378	11.1466 N 60.783 W, Petit Trou, Tobago	20 Mar. 2009	C.C. Baldwin	Weigt et al. 2012	Mugil incilis	Mugil incilis
JQ935845	-	PTR91	Rio Guayalejo, Xicotencatl, Tamaulipas, Mexico	-	E. Soto-Galera	Mejia et al. 2012	Agonostomus monticola	Dajaus sp.
JQ935846	-	PTR88	Rio Guayalejo, Xicotencatl, Tamaulipas, Mexico	-	E. Soto-Galera	Mejia et al. 2012	Agonostomus monticola	Dajaus sp.
JQ935847	-	PTR89	Rio Guayalejo, Xicotencatl, Tamaulipas, Mexico	-	E. Soto-Galera	Mejia et al. 2012	Agonostomus monticola	Dajaus sp.
JQ935848	-	PTR90	Rio Guayalejo, Xicotencatl, Tamaulipas, Mexico	-	E. Soto-Galera	Mejia et al. 2012	Agonostomus monticola	Dajaus sp.
JQ935849	-	PTR92	Rio Guayalejo, Xicotencatl, Tamaulipas, Mexico	-	E. Soto-Galera	Mejia et al. 2012	Agonostomus monticola	Dajaus sp.
JX105471	-	DOF113	24.46 N 93.01 E, India	23 Mar. 2011	S.K. Ghosh	-	Rhinomugil corsula	Rhinomugil corsula
JX124813	-	LBPV48504	Rio de Janeiro, Brazil	19 Oct. 2010	C. Oliveira	unpubl.	Mugil liza	Mugil liza
JX124814	-	LBPV48501	Rio de Janeiro, Brazil	19 Oct. 2010	C. Oliveira	unpubl.	Mugil liza	Mugil liza
JX185135	-	LBP6848 36406	-	-	-	unpubl.	Mugil cephalus	Chelon labrosus
JX185136	-	LBP6848 36409	-	-	-	unpubl.	Mugil cephalus	Chelon labrosus
JX185137	-	LBP6848 36407	-	-	-	unpubl.	Mugil cephalus	Chelon labrosus
JX185138	-	LBP6848 36410	-	-	-	unpubl.	Mugil cephalus	Chelon labrosus
JX185139	-	LBP6848 36408	-	-	-	unpubl.	Mugil cephalus	Chelon labrosus
JX185140	-	LBP9923 40546	Brazil	-	-	Siccha-Ramirez et al. 2014	Mugil liza	Mugil liza
JX185141	-	LBP6849 33444	Brazil	-	-	Siccha-Ramirez et al. 2014	Mugil liza	Mugil liza
JX185142	-	LBP7572 35509	Brazil	-	-	Siccha-Ramirez et al. 2014	Mugil liza	Mugil liza
JX185143	-	LBP5806 28259	Brazil	-	-	Siccha-Ramirez et al. 2014	Mugil liza	Mugil liza
JX185144	-	LBP5806 28261	Brazil	-	-	Siccha-Ramirez et al. 2014	Mugil liza	Mugil liza
JX185145	-	LBP6849 33446	Brazil	-	-	Siccha-Ramirez et al. 2014	Mugil liza	Mugil liza
JX185146	-	LBP6023 27891	Brazil	-	-	Siccha-Ramirez et al. 2014	Mugil liza	Mugil liza
JX185147	-	LBP5806 28258	Brazil	-	-	Siccha-Ramirez et al. 2014	Mugil liza	Mugil liza
JX185148	-	LBP5806 28262	Brazil	-	-	Siccha-Ramirez et al. 2014	Mugil liza	Mugil liza
JX185149	-	LBP6849 32767	Brazil	-	-	Siccha-Ramirez et al. 2014	Mugil liza	Mugil liza
JX185150	-	LBP5671 36402	Uruguay	-	-	Siccha-Ramirez et al. 2014	Mugil liza	Mugil liza
JX185151	-	LBP5671 36404	Uruguay	-	-	Siccha-Ramirez et al. 2014	Mugil liza	Mugil liza
JX185152	-	LBP7572 35507	Brazil	-	-	Siccha-Ramirez et al. 2014	Mugil liza	Mugil liza
JX185153	-	LBP7572 35511	Brazil	-	-	Siccha-Ramirez et al. 2014	Mugil liza	Mugil liza
JX185154	-	LBP5671 36405	Uruguay	-	-	Siccha-Ramirez et al. 2014	Mugil liza	Mugil liza
JX185155	-	LBP5671 36401	Uruguay	-	-	Siccha-Ramirez et al. 2014	Mugil liza	Mugil liza
JX185156	-	LBP5671 36403	Uruguay	-	-	Siccha-Ramirez et al. 2014	Mugil liza	Mugil liza
JX185157	-	LBP6023 27887	Brazil	-	-	Siccha-Ramirez et al. 2014	Mugil liza	Mugil liza
JX185158	-	LBP6849 33447	Brazil	-	-	Siccha-Ramirez et al. 2014	Mugil liza	Mugil liza
JX185159	-	LBP7572 35510	Brazil	-	-	Siccha-Ramirez et al. 2014	Mugil liza	Mugil liza
JX185160	-	LBP6279 27726	Argentina	-	-	Siccha-Ramirez et al. 2014	Mugil liza	Mugil liza
JX185161	-	LBP6023 27892	Brazil	-	-	Siccha-Ramirez et al. 2014	Mugil liza	Mugil liza
JX185162	-	LBP6023 27886	Brazil	-	-	Siccha-Ramirez et al. 2014	Mugil liza	Mugil liza
JX185163	-	LBP6279 27720	Argentina	-	-	Siccha-Ramirez et al. 2014	Mugil liza	Mugil liza
JX185164	-	LBP6064 30219	Venezuela	-	-	Siccha-Ramirez et al. 2014	Mugil liza	Mugil liza
JX185165	-	LBP6064 30227	Venezuela	-	-	Siccha-Ramirez et al. 2014	Mugil liza	Mugil liza
JX185166	-	LBP6064 30089	Venezuela	-	-	Siccha-Ramirez et al. 2014	Mugil liza	Mugil liza
JX185167	-	LBP9108 42759	Brazil	-	-	Siccha-Ramirez et al. 2014	Mugil liza	Mugil liza
JX185168	-	LBP9108 42761	Brazil	-	-	Siccha-Ramirez et al. 2014	Mugil liza	Mugil liza
JX185169	-	LBP9108 42760	Brazil	-	-	Siccha-Ramirez et al. 2014	Mugil liza	Mugil liza
JX185170	-	LBP6849 33445	Brazil	-	-	Siccha-Ramirez et al. 2014	Mugil liza	Mugil liza
JX185171	-	LBP5806 28260	Brazil	-	-	Siccha-Ramirez et al. 2014	Mugil liza	Mugil liza
JX185172	-	LBP6064 30221	Venezuela	-	-	Siccha-Ramirez et al. 2014	Mugil liza	Mugil liza
JX185173	-	LBP6279 27706	Argentina	-	-	Siccha-Ramirez et al. 2014	Mugil liza	Mugil liza
JX185174	-	LBP6279 27709	Argentina	-	-	Siccha-Ramirez et al. 2014	Mugil liza	Mugil liza
JX185175	-	LBP6279 27717	Argentina	-	-	Siccha-Ramirez et al. 2014	Mugil liza	Mugil liza
JX185176	-	LBP7572 35508	Brazil	-	-	Siccha-Ramirez et al. 2014	Mugil liza	Mugil liza
JX185177	-	LBP6023 27893	Brazil	-	-	Siccha-Ramirez et al. 2014	Mugil liza	Mugil liza
JX185178	-	LBP6066 30105	Venezuela	-	-	Siccha-Ramirez et al. 2014	Mugil trichodon	Mugil trichodon
JX185179	-	LBP6066 30770	Venezuela	-	-	Siccha-Ramirez et al. 2014	Mugil trichodon	Mugil trichodon
JX185180	-	LBP9059 42702	Brazil	-	-	Siccha-Ramirez et al. 2014	Mugil incilis	Mugil incilis
JX185181	-	LBP 786	Venezuela	-	-	Siccha-Ramirez et al. 2014	Mugil incilis	Mugil incilis
JX185182	-	LBP9061 42657	Brazil	-	-	Siccha-Ramirez et al. 2014	Mugil incilis	Mugil incilis
JX185183	-	LBP 781	Venezuela	-	-	Siccha-Ramirez et al. 2014	Mugil incilis	Mugil incilis
JX185184	-	LBP 782	Venezuela	-	-	Siccha-Ramirez et al. 2014	Mugil incilis	Mugil incilis
JX185185	-	LBP 785	Venezuela	-	-	Siccha-Ramirez et al. 2014	Mugil incilis	Mugil incilis
JX185186	-	LBP 780	Venezuela	-	-	Siccha-Ramirez et al. 2014	Mugil incilis	Mugil incilis
JX185187	-	LBP 788	Venezuela	-	-	Siccha-Ramirez et al. 2014	Mugil incilis	Mugil incilis
JX185188	-	LBP9059 42663	Brazil	-	-	Siccha-Ramirez et al. 2014	Mugil incilis	Mugil incilis
JX185189	-	LBP9059 42703	Brazil	-	-	Siccha-Ramirez et al. 2014	Mugil incilis	Mugil incilis
JX185190	-	LBP9059 42662	Brazil	-	-	Siccha-Ramirez et al. 2014	Mugil incilis	Mugil incilis
JX185191	-	LBP9061 42658	Brazil	-	-	Siccha-Ramirez et al. 2014	Mugil incilis	Mugil incilis
JX185192	-	LBP9059 42701	Brazil	-	-	Siccha-Ramirez et al. 2014	Mugil incilis	Mugil incilis
JX185193	-	LBP6065 30149	Venezuela	-	-	Siccha-Ramirez et al. 2014	Mugil curema	Mugil margaritae
JX185194	-	LBP6129 29541	Venezuela	-	-	Siccha-Ramirez et al. 2014	Mugil curema	Mugil margaritae
JX185195	-	LBP6129 29542	Venezuela	-	-	Siccha-Ramirez et al. 2014	Mugil curema	Mugil margaritae
JX185196	-	LBP6065 30070	Venezuela	-	-	Siccha-Ramirez et al. 2014	Mugil curema	Mugil margaritae
JX185197	-	LBP6065 30153	Venezuela	-	-	Siccha-Ramirez et al. 2014	Mugil curema	Mugil margaritae
JX185198	-	LBP10004 46937	Brazil	-	-	Siccha-Ramirez et al. 2014	Mugil curema	Mugil curema
JX185199	-	LBP10051 40560	Brazil	-	-	Siccha-Ramirez et al. 2014	Mugil curema	Mugil curema
JX185200	-	LBP10051 40558	Brazil	-	-	Siccha-Ramirez et al. 2014	Mugil curema	Mugil curema
JX185201	-	LBP10004 46938	Brazil	-	-	Siccha-Ramirez et al. 2014	Mugil curema	Mugil curema
JX185202	-	LBP10004 40566	Brazil	-	-	Siccha-Ramirez et al. 2014	Mugil curema	Mugil curema
JX185203	-	LBP10051 40506	Brazil	-	-	Siccha-Ramirez et al. 2014	Mugil curema	Mugil curema
JX185204	-	LBP10051 40557	Brazil	-	-	Siccha-Ramirez et al. 2014	Mugil curema	Mugil curema
JX185205	-	LBP10004 46939	Brazil	-	-	Siccha-Ramirez et al. 2014	Mugil curema	Mugil curema
JX185206	-	LBP10051 40559	Brazil	-	-	Siccha-Ramirez et al. 2014	Mugil curema	Mugil curema
JX185207	-	LBP6128 29540	Venezuela	-	-	Siccha-Ramirez et al. 2014	Mugil sp.	Mugil sp. R
JX185208	-	LBP9060 42656	Brazil	-	-	Siccha-Ramirez et al. 2014	Mugil rubrioculus	Mugil rubrioculus
JX185209	-	LBP9060 42653	Brazil	-	-	Siccha-Ramirez et al. 2014	Mugil rubrioculus	Mugil rubrioculus
JX185210	-	LBP6063 30086	Venezuela	-	-	Siccha-Ramirez et al. 2014	Mugil rubrioculus	Mugil rubrioculus
JX185211	-	LBP6063 30088	Venezuela	-	-	Siccha-Ramirez et al. 2014	Mugil rubrioculus	Mugil rubrioculus
JX185212	-	LBP9060 42655	Brazil	-	-	Siccha-Ramirez et al. 2014	Mugil rubrioculus	Mugil rubrioculus
JX185213	-	LBP6063 30087	Venezuela	-	-	Siccha-Ramirez et al. 2014	Mugil rubrioculus	Mugil rubrioculus
JX185214	-	LBP9060 42652	Brazil	-	-	Siccha-Ramirez et al. 2014	Mugil rubrioculus	Mugil rubrioculus
JX185215	-	LBP9060 42654	Brazil	-	-	Siccha-Ramirez et al. 2014	Mugil rubrioculus	Mugil rubrioculus
JX185216	-	LBP6061 42659	Brazil	-	-	Siccha-Ramirez et al. 2014	Mugil hospes	Mugil brevirostris
JX185217	-	LBP6061 42660	Brazil	-	-	Siccha-Ramirez et al. 2014	Mugil hospes	Mugil brevirostris
JX185218	-	LBP6061 42661	Brazil	-	-	Siccha-Ramirez et al. 2014	Mugil hospes	Mugil brevirostris
JX185219	-	LBP6061 30201	-	-	-	Siccha-Ramirez et al. 2014	Mugil curema	Mugil curema
JX260846	-	LZYN01	Yanum estuary, Andhra Pradesh, India	-	V. Kalyankar	unpubl.	Chelon parsia	Planiliza sp. B
JX260972	-	SCYN09	Yanum estuary, Andhra Pradesh, India	-	V. Kalyankar	unpubl.	Sicamugil cascasia	Osteomugil sp.
JX559532	Mgal6446	-	Bahia Divine, Isla Santa Cruz, Galapagos Is., Ecuador	15 June 2011	T. Ballesteros, N. Tirado	Durand et al. 2012a	Mugil cephalus	Mugil sp. Q
JX559533	Mgal6450	-	Bahia Divine, Isla Santa Cruz, Galapagos Is., Ecuador	15 June 2011	T. Ballesteros, N. Tirado	Durand et al. 2012a	Mugil cephalus	Mugil sp. Q
JX559534	Xt6435	-	Bahia Divine, Isla Santa Cruz, Galapagos Is., Ecuador	15 June 2011	T. Ballesteros, N. Tirado	Durand et al. 2012a	Xenomugil thoburni	Mugil thoburni
JX559535	Xt6445	-	Bahia Divine, Isla Santa Cruz, Galapagos Is., Ecuador	15 June 2011	T. Ballesteros, N. Tirado	Durand et al. 2012a	Xenomugil thoburni	Mugil thoburni
JX983355	-	NF760	Bharuch, Gujarat, India	-	R.A. Jamdade	Khedkar et al. 2014	Liza klunzingeri	Planiliza sp. A
JX983356	-	NF762	Bharuch, Gujarat, India	-	R.A. Jamdade	Khedkar et al. 2014	Liza klunzingeri	Planiliza sp. A
JX983357	-	NF761	Bharuch, Gujarat, India	-	R.A. Jamdade	Khedkar et al. 2014	Liza klunzingeri	Planiliza sp. A
JX983367	-	NF569	Bharuch, Gujarat, India	20 Oct. 2010	R.A. Jamdade	Khedkar et al. 2014	Mugil cephalus	Planiliza sp. D
JX983368	-	NF549	Bharuch, Gujarat, India	20 Oct. 2010	R.A. Jamdade	Khedkar et al. 2014	Mugil cephalus	Planiliza sp. D
JX983369	-	NF574	Bharuch, Gujarat, India	20 Oct. 2010	R.A. Jamdade	Khedkar et al. 2014	Mugil cephalus	Planiliza sp. D
JX983482	-	NF759	Bharuch, Gujarat, India	-	R.A. Jamdade	Khedkar et al. 2014	Rhinomugil corsula	Rhinomugil corsula
JX983483	-	NF568	Bharuch, Gujarat, India	20 Oct. 2010	R.A. Jamdade	Khedkar et al. 2014	Rhinomugil corsula	Rhinomugil corsula
JX983495	-	NF550	Bharuch, Gujarat, India	20 Oct. 2010	R.A. Jamdade	Khedkar et al. 2014	Sicamugil cascasia	Planiliza sp.
JX983496	-	NF565	Bharuch, Gujarat, India	20 Oct. 2010	R.A. Jamdade	Khedkar et al. 2014	Sicamugil cascasia	Planiliza sp.
KC349864	PB973	-	supermarket, Castenaso, Italy	-	P. Bartosova	Bartosova et al. 2013	Liza ramado	Chelon ramado
KC500813	-	TR840EK	Izmir Bay, Turkey	-	E. Keskin	Keskin and Atar 2013	Liza aurata	Chelon auratus
KC500814	-	TR851EK	Izmir Bay, Turkey	-	E. Keskin	Keskin and Atar 2013	Liza aurata	Chelon auratus
KC500815	-	TR841EK	Izmir Bay, Turkey	-	E. Keskin	Keskin and Atar 2013	Liza aurata	Chelon auratus
KC500816	-	TR859EK	Izmir Bay, Turkey	-	E. Keskin	Keskin and Atar 2013	Liza aurata	Chelon auratus
KC500817	-	TR858EK	Izmir Bay, Turkey	-	E. Keskin	Keskin and Atar 2013	Liza aurata	Chelon auratus
KC500818	-	TR856EK	Izmir Bay, Turkey	-	E. Keskin	Keskin and Atar 2013	Liza aurata	Chelon auratus
KC500819	-	TR855EK	Izmir Bay, Turkey	-	E. Keskin	Keskin and Atar 2013	Liza aurata	Chelon auratus
KC500820	-	TR854EK	Izmir Bay, Turkey	-	E. Keskin	Keskin and Atar 2013	Liza aurata	Chelon auratus
KC500821	-	TR853EK	Izmir Bay, Turkey	-	E. Keskin	Keskin and Atar 2013	Liza aurata	Chelon auratus
KC500822	-	TR852EK	Izmir Bay, Turkey	-	E. Keskin	Keskin and Atar 2013	Liza aurata	Chelon auratus
KC500823	-	TR857EK	Izmir Bay, Turkey	-	E. Keskin	Keskin and Atar 2013	Liza aurata	Chelon auratus
KC500824	-	TR842EK	Izmir Bay, Turkey	-	E. Keskin	Keskin and Atar 2013	Liza aurata	Chelon auratus
KC500825	-	TR843EK	Izmir Bay, Turkey	-	E. Keskin	Keskin and Atar 2013	Liza aurata	Chelon auratus
KC500826	-	TR850EK	Izmir Bay, Turkey	-	E. Keskin	Keskin and Atar 2013	Liza aurata	Chelon auratus
KC500827	-	TR844EK	Izmir Bay, Turkey	-	E. Keskin	Keskin and Atar 2013	Liza aurata	Chelon auratus
KC500828	-	TR845EK	Izmir Bay, Turkey	-	E. Keskin	Keskin and Atar 2013	Liza aurata	Chelon auratus
KC500829	-	TR846EK	Izmir Bay, Turkey	-	E. Keskin	Keskin and Atar 2013	Liza aurata	Chelon auratus
KC500830	-	TR847EK	Izmir Bay, Turkey	-	E. Keskin	Keskin and Atar 2013	Liza aurata	Chelon auratus
KC500831	-	TR848EK	Izmir Bay, Turkey	-	E. Keskin	Keskin and Atar 2013	Liza aurata	Chelon auratus
KC500832	-	TR849EK	Izmir Bay, Turkey	-	E. Keskin	Keskin and Atar 2013	Liza aurata	Chelon auratus
KC500833	-	TR868EK	Iskenderun Bay, Turkey	-	E. Keskin	Keskin and Atar 2013	Liza carinata	Planiliza macrolepis
KC500834	-	TR870EK	Iskenderun Bay, Turkey	-	E. Keskin	Keskin and Atar 2013	Liza carinata	Planiliza macrolepis
KC500835	-	TR879EK	Iskenderun Bay, Turkey	-	E. Keskin	Keskin and Atar 2013	Liza carinata	Planiliza macrolepis
KC500836	-	TR878EK	Iskenderun Bay, Turkey	-	E. Keskin	Keskin and Atar 2013	Liza carinata	Planiliza macrolepis
KC500837	-	TR877EK	Iskenderun Bay, Turkey	-	E. Keskin	Keskin and Atar 2013	Liza carinata	Planiliza macrolepis
KC500838	-	TR876EK	Iskenderun Bay, Turkey	-	E. Keskin	Keskin and Atar 2013	Liza carinata	Planiliza macrolepis
KC500839	-	TR875EK	Iskenderun Bay, Turkey	-	E. Keskin	Keskin and Atar 2013	Liza carinata	Planiliza macrolepis
KC500840	-	TR874EK	Iskenderun Bay, Turkey	-	E. Keskin	Keskin and Atar 2013	Liza carinata	Planiliza macrolepis
KC500841	-	TR873EK	Iskenderun Bay, Turkey	-	E. Keskin	Keskin and Atar 2013	Liza carinata	Planiliza macrolepis
KC500842	-	TR872EK	Iskenderun Bay, Turkey	-	E. Keskin	Keskin and Atar 2013	Liza carinata	Planiliza macrolepis
KC500843	-	TR871EK	Iskenderun Bay, Turkey	-	E. Keskin	Keskin and Atar 2013	Liza carinata	Planiliza macrolepis
KC500844	-	TR861EK	Iskenderun Bay, Turkey	-	E. Keskin	Keskin and Atar 2013	Liza carinata	Planiliza macrolepis
KC500845	-	TR860EK	Iskenderun Bay, Turkey	-	E. Keskin	Keskin and Atar 2013	Liza carinata	Planiliza macrolepis
KC500846	-	TR862EK	Iskenderun Bay, Turkey	-	E. Keskin	Keskin and Atar 2013	Liza carinata	Planiliza macrolepis
KC500847	-	TR863EK	Iskenderun Bay, Turkey	-	E. Keskin	Keskin and Atar 2013	Liza carinata	Planiliza macrolepis
KC500848	-	TR864EK	Iskenderun Bay, Turkey	-	E. Keskin	Keskin and Atar 2013	Liza carinata	Planiliza macrolepis
KC500849	-	TR865EK	Iskenderun Bay, Turkey	-	E. Keskin	Keskin and Atar 2013	Liza carinata	Planiliza macrolepis
KC500850	-	TR866EK	Iskenderun Bay, Turkey	-	E. Keskin	Keskin and Atar 2013	Liza carinata	Planiliza macrolepis
KC500851	-	TR867EK	Iskenderun Bay, Turkey	-	E. Keskin	Keskin and Atar 2013	Liza carinata	Planiliza macrolepis
KC500852	-	TR869EK	Iskenderun Bay, Turkey	-	E. Keskin	Keskin and Atar 2013	Liza carinata	Planiliza macrolepis
KC500933	-	TR976EK	Yumurtalık, Turkey	-	E. Keskin	Keskin and Atar 2013	Mugil cephalus	Mugil sp.
KC500934	-	TR975EK	Yumurtalık, Turkey	-	E. Keskin	Keskin and Atar 2013	Mugil cephalus	Mugil sp.
KC500935	-	TR974EK	Yumurtalık, Turkey	-	E. Keskin	Keskin and Atar 2013	Mugil cephalus	Mugil sp.
KC500936	-	TR973EK	Yumurtalık, Turkey	-	E. Keskin	Keskin and Atar 2013	Mugil cephalus	Mugil sp.
KC500937	-	TR972EK	Yumurtalık, Turkey	-	E. Keskin	Keskin and Atar 2013	Mugil cephalus	Mugil sp.
KC500938	-	TR979EK	Yumurtalık, Turkey	-	E. Keskin	Keskin and Atar 2013	Mugil cephalus	Mugil sp.
KC500939	-	TR978EK	Yumurtalık, Turkey	-	E. Keskin	Keskin and Atar 2013	Mugil cephalus	Mugil sp.
KC500940	-	TR977EK	Yumurtalık, Turkey	-	E. Keskin	Keskin and Atar 2013	Mugil cephalus	Mugil sp.
KC500941	-	TR960EK	Yumurtalık, Turkey	-	E. Keskin	Keskin and Atar 2013	Mugil cephalus	Mugil sp. I
KC500942	-	TR961EK	Yumurtalık, Turkey	-	E. Keskin	Keskin and Atar 2013	Mugil cephalus	Mugil sp. I
KC500943	-	TR962EK	Yumurtalık, Turkey	-	E. Keskin	Keskin and Atar 2013	Mugil cephalus	Mugil sp. I
KC500944	-	TR971EK	Yumurtalık, Turkey	-	E. Keskin	Keskin and Atar 2013	Mugil cephalus	Mugil sp.
KC500945	-	TR970EK	Yumurtalık, Turkey	-	E. Keskin	Keskin and Atar 2013	Mugil cephalus	Mugil sp.
KC500946	-	TR969EK	Yumurtalık, Turkey	-	E. Keskin	Keskin and Atar 2013	Mugil cephalus	Mugil sp.
KC500947	-	TR968EK	Yumurtalık, Turkey	-	E. Keskin	Keskin and Atar 2013	Mugil cephalus	Mugil sp. I
KC500948	-	TR967EK	Yumurtalık, Turkey	-	E. Keskin	Keskin and Atar 2013	Mugil cephalus	Mugil sp. I
KC500949	-	TR966EK	Yumurtalık, Turkey	-	E. Keskin	Keskin and Atar 2013	Mugil cephalus	Mugil sp. I
KC500950	-	TR965EK	Yumurtalık, Turkey	-	E. Keskin	Keskin and Atar 2013	Mugil cephalus	Mugil sp. I
KC500951	-	TR964EK	Yumurtalık, Turkey	-	E. Keskin	Keskin and Atar 2013	Mugil cephalus	Mugil sp. I
KC500952	-	TR963EK	Yumurtalık, Turkey	-	E. Keskin	Keskin and Atar 2013	Mugil cephalus	Mugil sp. I
KC970393	-	BOLD:ACD9319	Pangasinan, Philippines	21 Dec. 2012	-	Yambot et al. unpubl.	Liza sp.	Planiliza sp.
KF009605	-	ARO 164	Aurora, Philippines	14 Dec. 2012	M.J. Rafael, S. Alcantara	Yambot et al. unpubl.	Chelon macrolepis	Planiliza sp. H
KF010474	VcunVel-04	-	Vellar Estuary, Parangipettai, Tamil Nadu, India	7 May 2012	M. Ashiq Ur Rahman	Ashiq Ur Rahman et al. 2014	Moolgarda perusii	Osteomugil perusii
KF010475	MugCoch-08	-	Cochin backwaters, Kochi, Kerala, India	12 Jan. 2013	M. Ashiq Ur Rahman	Ashiq Ur Rahman et al. 2014	Moolgarda perusii	Osteomugil perusii
KF010476	MugCoch-09	-	Cochin backwaters, Kochi, Kerala, India	12 Jan. 2013	M. Ashiq Ur Rahman	Ashiq Ur Rahman et al. 2014	Moolgarda perusii	Osteomugil perusii
KF010477	MugCoch-10	-	Cochin backwaters, Kochi, Kerala, India	12 Jan. 2013	M. Ashiq Ur Rahman	Ashiq Ur Rahman et al. 2014	Moolgarda perusii	Osteomugil perusii
KF010478	MugCoch-12	-	Cochin backwaters, Kochi, Kerala, India	12 Jan. 2013	M. Ashiq Ur Rahman	Ashiq Ur Rahman et al. 2014	Moolgarda perusii	Osteomugil perusii
KF010479	MugCoch-13	-	Cochin backwaters, Kochi, Kerala, India	12 Jan. 2013	M. Ashiq Ur Rahman	Ashiq Ur Rahman et al. 2014	Moolgarda perusii	Osteomugil perusii
KF010480	MugCoch-14	-	Cochin backwaters, Kochi, Kerala, India	12 Jan. 2013	M. Ashiq Ur Rahman	Ashiq Ur Rahman et al. 2014	Moolgarda perusii	Osteomugil perusii
KF010481	MugCoch-15	-	Cochin backwaters, Kochi, Kerala, India	12 Jan. 2013	M. Ashiq Ur Rahman	Ashiq Ur Rahman et al. 2014	Moolgarda perusii	Osteomugil perusii
KF010482	MugCoch-16	-	Cochin backwaters, Kochi, Kerala, India	12 Jan. 2013	M. Ashiq Ur Rahman	Ashiq Ur Rahman et al. 2014	Moolgarda perusii	Osteomugil perusii
KF214305	-	NFGJ573	Narmada Estuary, Bharuch, Gujarat, India	9 Dec. 2012	-	Khedkar et al. 2014	Rhinomugil corsula	Rhinomugil corsula
KF489538	-	ADC12_222.6 6	Little Toti estuary, South Africa	13 Jan. 2010	S. Weerts	Steinke et al. unpubl.	Liza melinoptera	Planiliza melinoptera
KF667528	-	-	-	-	-	Chen et al. 2015	Liza haematocheila	Planiliza haematocheila
KF714973	-	PGN159	Pangasinan, Philippines	13 Jun. 2013	S. Alcantara, H.J. Juguilon	Juguilon et al. unpubl.	Moolgarda perusii	Osteomugil perusii
KF714976	-	PGN213	Pangasinan, Philippines	13 Jun. 2013	S. Alcantara, H.J. Juguilon	Juguilon et al. unpubl.	Moolgarda seheli	Crenimugil sp. A
KF929795	-	KUT 6844	South Beach, Port Launay, Mahe, Seychelles	19 Apr. 2005	K.A. Moots et al.	Bentley and Wiley unpubl.	Crenimugil crenilabis	Crenimugil crenilabis
KF930055	-	KUT 6842	South Beach, Port Launay, Mahe, Seychelles	19 Apr. 2005	K.A. Moots et al.	Bentley and Wiley unpubl.	Chelon macrolepis	Planiliza macrolepis
KF930056	-	KUT 6496	Kelly's Beach rock pools, Port Alfred, Eastern Cape, South Africa	25 Sept. 2004	K.A. Moots et al.	Bentley and Wiley unpubl.	Liza richardsonii	Chelon richardsonii
KF930146	-	KUT 1636	Ponds on 2 miles on east side of San Luis Pass, Galveston, Texas, USA	24 Sept. 1995	L. Balls et al.	Bentley and Wiley unpubl.	Mugil cephalus	Mugil sp. B
KF930147	-	KUT 826	Dauphin Island, Mobile, Alabama, USA	14 Jul. 1993	B. Kuhajda	Bentley and Wiley unpubl.	Mugil curema	Mugil curema
KF930148	-	KUT 5833	Deep hole, West side of Turneffe Caye, Belize	08 Jul. 1999	T.M. Orrell	Bentley and Wiley unpubl.	Mugil trichodon	Mugil sp. R
KF930166	-	KUT 6497	Kelly's Beach rock pools, Port Alfred, Eastern Cape, South Africa	25 Sept. 2004	K.A. Moots et al.	Bentley and Wiley unpubl.	Myxus capensis	Pseudomyxus capensis
KF930530	-	KUT 6847	South Beach, Port Launay, Mahe, Seychelles	19 Apr. 2005	K.A. Moots et al.	Bentley and Wiley unpubl.	Valamugil buchanani	Crenimugil sp. A
KJ013050	-	DB 5.2	Bulacan, Manila Bay, Central Luzon, Luzon, Philippines	20 Oct. 2012	M.A.R. Marucot	Marucot et al. unpublished	Chelon subviridis	Planiliza subviridis
KJ128451	-	NRM:52307	58.0569 N 16.8183 E, Sweden	27 Jul. 2005	M. Nilsson, S. Nilsson	Zuccon and Noren unpubl.	Chelon labrosus	Chelon labrosus
KJ128452	-	NRM:50609	Hakefjorden, Sweden	10 Jun. 2002	B. Bland	Zuccon and Noren unpubl.	Chelon labrosus	Chelon labrosus
KJ202168	-	BTN9	Calabarzon, Batangas, Philippines	1 Jun. 2012	J.S. Bejarin et al.	Ordonio et al. unpubl.	Liza macrolepis	Planiliza sp. H
KJ202169	-	BTN10	Calabarzon, Batangas, Philippines	1 Jun. 2012	J.S. Bejarin et al.	Ordonio et al. unpubl.	Liza macrolepis	Planiliza sp. H
KJ202170	-	BTN15	Calabarzon, Batangas, Philippines	1 Jun. 2012	J.S. Bejarin et al.	Ordonio et al. unpubl.	Liza melinoptera	Planiliza sp.
KJ202179	-	BTN17	Calabarzon, Batangas, Philippines	1 Jun. 2012	J.S. Bejarin et al.	Ordonio et al. unpubl.	Mugil cephalus	Mugil sp. I
KJ202180	-	BTN16	Calabarzon, Batangas, Philippines	1 Jun. 2012	J.S. Bejarin et al.	Ordonio et al. unpubl.	Mugil cephalus	Mugil sp. I
KJ552298	Ex06B6	ZFMK:50573	38.395 N 21.435 E, Mediterranean drainage, Greece	-	-	Geiger et al. 2014	Mugil cephalus	Mugil cephalus
KJ552351	Ex51D1	IUSHM 2012-1060	36.047 N 35.981 E, Orontes drainage, Turkey	-	-	Geiger et al. 2014	Liza abu	Planiliza abu
KJ552354	Ex51D2	IUSHM 2012-1060	36.047 N 35.981 E, Orontes drainage, Turkey	-	-	Geiger et al. 2014	Liza abu	Planiliza abu
KJ552761	Ex19E6	ZFMK:FSJF:ex1540	37.528 N 31.269 E, Koeprue drainage, Turkey	-	-	Geiger et al. 2014	Liza ramado	Chelon ramado
KJ552773	Ex06A5	ZFMK:50560	38.395 N 21.435 E, Mediterranean drainage, Greece	-	-	Geiger et al. 2014	Liza aurata	Chelon auratus
KJ552776	Ex22D11	ZFMK:FSJF:1935	33.889 N 6.999 W, Iqem drainage, Morocco	-	-	Geiger et al. 2014	Liza ramado	Chelon ramado
KJ552826	Ex06B2	ZFMK:50569	38.395 N 21.435 E, Mediterranean drainage, Greece	-	-	Geiger et al. 2014	Chelon labrosus	Chelon labrosus
KJ552858	Ex06B10	ZFMK:50577	38.395 N 21.435 E, Mediterranean drainage, Greece	-	-	Geiger et al. 2014	Chelon labrosus	Chelon labrosus
KJ552859	Ex06A6	ZFMK:50561	38.395 N 21.435 E, Mediterranean drainage, Greece	-	-	Geiger et al. 2014	Liza aurata	Chelon auratus
KJ552871	Ex22A8	ZFMK:FSJF:1892	33.889 N 6.999 W, Iqem drainage, Morocco	-	-	Geiger et al. 2014	Chelon labrosus	Chelon labrosus
KJ552886	Ex06A3	ZFMK:50558	38.395 N 21.435 E, Mediterranean drainage, Greece	-	-	Geiger et al. 2014	Liza aurata	Chelon auratus
KJ552892	Ex60divC12	ZFMK:FSJF:LC3	33.495 N 35.334 E, Mediterranean drainage, Lebanon	-	-	Geiger et al. 2014	Chelon sp.	Planiliza sp. A
KJ552920	Ex51A9	IUSHM 2012-1059	41.03 N 28.959 E, Istanbul drainage, Turkey	-	-	Geiger et al. 2014	Liza aurata	Chelon auratus
KJ552931	Ex06B3	ZFMK:50570	38.395 N 21.435 E, Mediterranean drainage, Greece	-	-	Geiger et al. 2014	Chelon labrosus	Chelon labrosus
KJ552943	Ex06A2	ZFMK:50557	38.395 N 21.435 E, Mediterranean drainage, Greece	-	-	Geiger et al. 2014	Liza saliens	Chelon saliens
KJ552955	Ex51B10	IUSHM 2012-1058	41.03 N 28.959 E, Istanbul drainage, Turkey	-	-	Geiger et al. 2014	Liza ramado	Chelon ramado
KJ552973	Ex06A10	ZFMK:50565	38.395 N 21.435 E, Mediterranean drainage, Greece	-	-	Geiger et al. 2014	Liza saliens	Chelon saliens
KJ553008	Ex06A7	ZFMK:50562	38.395 N 21.435 E, Mediterranean drainage, Greece	-	-	Geiger et al. 2014	Liza aurata	Chelon auratus
KJ553023	Ex51D7	IUSHM 2012-1044	41.03 N 28.959 E, Istanbul drainage, Turkey	-	-	Geiger et al. 2014	Liza aurata	Chelon auratus
KJ553053	Ex06A12	ZFMK:50567	38.395 N 21.435 E, Mediterranean drainage, Greece	-	-	Geiger et al. 2014	Chelon labrosus	Chelon labrosus
KJ553056	Ex06A8	ZFMK:50563	38.395 N 21.435 E, Mediterranean drainage, Greece	-	-	Geiger et al. 2014	Liza aurata	Chelon auratus
KJ553076	Ex06A9	ZFMK:50564	38.395 N 21.435 E, Mediterranean drainage, Greece	-	-	Geiger et al. 2014	Liza aurata	Chelon auratus
KJ553091	Ex51D3	IUSHM 2012-1060	36.047 N 35.981 E, Orontes drainage, Turkey	-	-	Geiger et al. 2014	Liza abu	Planiliza abu
KJ553106	Ex51A8	IUSHM 2012-1059	41.03 N 28.959 E, Istanbul drainage, Turkey	-	-	Geiger et al. 2014	Liza aurata	Chelon auratus
KJ553122	Ex22D6	ZFMK:FSJF:1931	33.889 N 6.999 W, Iqem drainage, Morocco	-	-	Geiger et al. 2014	Liza ramado	Chelon ramado
KJ553132	Ex06B1	ZFMK:50568	38.395 N 21.435 E, Mediterranean drainage, Greece	-	-	Geiger et al. 2014	Chelon labrosus	Chelon labrosus
KJ553145	Ex37E4	ZFMK:50575	38.395 N 21.435 E, Mediterranean drainage, Greece	-	-	Geiger et al. 2014	Chelon labrosus	Chelon labrosus
KJ553167	Ex51C7	IUSHM 2012-1057	41.03 N 28.959 E, Istanbul drainage, Turkey	-	-	Geiger et al. 2014	Liza saliens	Chelon saliens
KJ553183	Ex06A11	ZFMK:50566	38.395 N 21.435 E, Mediterranean drainage, Greece	-	-	Geiger et al. 2014	Chelon labrosus	Chelon labrosus
KJ553192	Ex22A9	ZFMK:FSJF:1892	33.889 N 6.999 W, Iqem drainage, Morocco	-	-	Geiger et al. 2014	Chelon labrosus	Chelon labrosus
KJ553197	Ex06A1	ZFMK:50556	38.395 N 21.435 E, Mediterranean drainage, Greece	-	-	Geiger et al. 2014	Liza saliens	Chelon saliens
KJ553231	Ex22D10	ZFMK:FSJF:1935	33.889 N 6.999 W, Iqem drainage, Morocco	-	-	Geiger et al. 2014	Liza ramado	Chelon ramado
KJ553246	Ex51C12	IUSHM 2012-1060	36.047 N 35.981 E, Orontes drainage, Turkey	-	-	Geiger et al. 2014	Liza abu	Planiliza abu
KJ553284	Ex22A7	ZFMK:FSJF:1892	33.889 N 6.999 W, Iqem drainage, Morocco	-	-	Geiger et al. 2014	Chelon labrosus	Chelon labrosus
KJ553709	Ex22E7	ZFMK:FSJF:1943	33.889 N 6.999 W, Iqem drainage, Morocco	-	-	Geiger et al. 2014	Mugil cephalus	Mugil cephalus
KJ553734	Ex19E5	ZFMK:FSJF:1540	37.528 N 31.269 E, Koeprue drainage, Turkey	-	-	Geiger et al. 2014	Mugil cephalus	Mugil cephalus
KJ553812	Ex06B4	ZFMK:50571	38.395 N 21.435 E, Mediterranean drainage, Greece	-	-	Geiger et al. 2014	Mugil cephalus	Mugil cephalus
KJ553862	Ex22E4	ZFMK:FSJF:1939	31.467 N 9.759 W, Ksob drainage, Morocco	-	-	Geiger et al. 2014	Mugil cephalus	Mugil cephalus
KJ553892	Ex22E8	ZFMK:FSJF:1943	33.889 N 6.999 W, Iqem drainage, Morocco	-	-	Geiger et al. 2014	Mugil cephalus	Mugil cephalus
KJ553924	Ex06B5	ZFMK:50572	38.395 N 21.435 E, Mediterranean drainage, Greece	-	-	Geiger et al. 2014	Mugil cephalus	Mugil cephalus
KJ553935	Ex19E4	ZFMK:FSJF:1540	37.528 N 31.269 E, Koeprue drainage, Turkey	-	-	Geiger et al. 2014	Mugil cephalus	Mugil cephalus
KJ622047	-	-	-	-	-	W. Chu, unpubl.	Liza haematocheila	Planiliza haematocheila

## Sheet: References
References
Aquino LM, Tango JM, Canoy RJ, Fontanilla IK, Basiao ZU, Ong PS, Quilang JP (2011) DNA barcoding of fishes of Laguna de Bay, Philippines. Mitochondrial DNA 22, 143-153.
Aquilino SVL, Tango JM, Fontanilla IKC, Pagulayan RC, Basiao ZU, Ong PS, Quilang JP (2011) DNA barcoding of the ichthyofauna of Taal Lake, Philippines. Molecular Ecology Resources 11, 612-619.
Asgharian H, Sahafi HH, Ardalan AA, Shekarriz S, Elahi E (2011) Cytochrome c oxidase subunit 1 barcode data of fish of the Nayband National Park in the Persian Gulf and analysis using meta-data flag several cryptic species. Molecular Ecology Resources 11, 461-472
Ashiq Ur Rahman M, Ajmal Khan S, Lyla PS, Durand J-D (2014) First record of Osteomugil perusii (Teleostei: Mugilidae) in Indian waters. Marine Biodiversity Records 7, e15.
Ashiq Ur Rahman M, Ajmal Khan S, Lyla PS, Prasanna Kumar C (2013) DNA barcoding resolves taxonomic ambiguity in Mugilidae of Parangipettai waters (southeast coast of India). Turkish Journal of Fisheries and Aquatic Sciences 13, 321-330.
Chen J, Li Y, Chen H, Yan B, Meng X (2015) The complete mitochondrial genome of the redeye mullet Liza haematocheila (Teleostei, Mugilidae). Mitochondrial DNA, 26, 769-770.
Costa FO, Landi M, Martins R, Costa MH, Costa ME, Carneiro M, Alves MJ, Steinke D, Carvalho GR (2012) A ranking system for reference libraries of DNA barcodes: application to marine fish species from Portugal. PLoS One 7, e35858
Durand, J-D, Borsa P (2015) Mitochondrial phylogeny of grey mullets (Acanthopterygii: Mugilidae) suggests high proportion of cryptic species. ComptesRendusBiologies, 338, 266-277.
Durand J-D, Chen W-J, Shen K-N, Fu C, Borsa P (2012a) Genus-level taxonomic changes implied by the mitochondrial phylogeny of grey mullets (Teleostei: Mugilidae). Comptes Rendus Biologies 335, 687-697.
Durand J-D, Shen K-N, Chen W-J, Jamandre BW, Blel H, Diop K, Nirchio M, Garcia de Leon FJ, Whitfield AK, Chang C-W, Borsa P (2012b) Systematics of the grey mullets (Teleostei: Mugiliformes: Mugilidae): Molecular phylogenetic evidence challenges two centuries of morphology-based taxonomy. Molecular Phylogenetics and Evolution 64, 73-92.
Geiger MF, Herder F, Monaghan MT, Almada V, Barbieri R, Bariche M, Berrebi P, Bohlen J, Casal-Lopez M, Delmastro GB, Denys GPJ, Dettai A, Doadrio I, Kalogianni E, Kärst H, Kottelat M, Kovačić M, Laporte M, Lorenzoni M, Marčić Z, Özuluğ M, Perdices A, Perea S, Persat H, Porcelotti S, Puzzi C, Robalo J, Šanda R, Schneider M, Šlechtová V, Stoumboudi M, Walter S, Freyhof J (2014) Spatial heterogeneit…
Heras S, Gonzalez Castro M, Roldan MI (2006) Mugil curema in Argentinean waters: Combined morphological and molecular approach. Aquaculture 261, 473–478.
Heras S, Roldán MI, Gonzalez Castro M (2009) Molecular phylogeny of Mugilidae fishes revised. Reviews in Fish Biology and Fisheries 19, 217-231.
Hett AK, Nirchio M, Oliveira C, Siccha Ramirez RZ, Rossi AR, Sola L (2011) Karyotype characterization of Mugil incilis Hancock, 1830 (Mugiliformes: Mugilidae), including a description of an unusual co-localization of major and minor ribosomal genes in the family. Neotropical Ichthyology 9, 109-112.
Hubert N, Meyer CP, Bruggemann HJ, Guerin F, Komeno RJ, Espiau B, Causse R, Williams JT, Planes S (2012) Cryptic diversity in Indo-Pacific coral-reef fishes revealed by DNA-barcoding provides new support to the centre-of-overlap hypothesis. PLoS One 7, e28987.
Keskin E, Atar HH (2013) DNA barcoding commercially important fish species of Turkey. Molecular Ecology Resources, 13, 788-797.
Khedkar GD, Jamdade R, Naik S, David L, Haymer D (2014) DNA barcodes for the fishes of the Narmada, one of India's longest rivers. PLoS One, 9, e10146.
Lara A, Ponce de Leon JL, Rodriguez R, Casane D, Cote G, Bernatchez L, Garcia-Machado E (2010) DNA barcoding of Cuban freshwater fishes: evidence for cryptic species and taxonomic conflicts. Molecular Ecology Resources 10, 421-430.
Lakra WS, Verma MS, Goswami M, Lal KK, Mohindra V, Punia P, Gopalakrishnan A, Singh KV, Ward RD, Hebert P (2011) DNA barcoding Indian marine fishes. Molecular Ecology Resources 11, 60-71.
Mabragaña E, Díaz de Astarloa JM, Hanner R, Zhang J, González Castro M (2011) DNA barcoding identifies Argentine fishes from marine and brackish waters. PLoS One 12, e28655.
Mejia O, Leon-Romero Y, Soto-Galera E (2012) DNA barcoding of the ichthyofauna of Panuco-Tamesi complex: Evidence for taxonomic conflicts in some groups. Mitochondrial DNA 23, 471-476.
de Oliveira Ribeiro A, Caires RA, Mariguela TC, Pereira LH, Hanner R, Oliveira C (2012) DNA barcodes identify marine fishes of Sao Paulo State, Brazil. Molecular Ecology Resources 12, 1012-1020.
Page TJ, Hughes JM (2010) Comparing the performance of multiple mitochondrial genes in the analysis of Australian freshwater fishes. Journal of Fish Biology 77, 2093-2122.
Shen K-N, Jamandre BW, Hsu C-C, Tzeng W-N, Durand J-D (2011) Plio-Pleistocene sea level and temperature fluctuations in the northwestern Pacific promoted speciation in the globally-distributed flathead mullet Mugil cephalus. BMC Evolutionary Biology 11, 83.
Siccha-Ramirez R, Menezes NA, Nirchio M, Foresti F, Oliveira C (2014) Molecular identification of mullet species of the Atlantic South Caribbean and South America and the phylogeographic analysis of Mugil liza. Reviews in Fisheries Science and Aquaculture, 22, 86–96. doi: 10.1080/10641262.2013.833583
Sparks JS, Smith WL (2004) Phylogeny and biogeography of the Malagasy and Australasian rainbowfishes (Teleostei: Melanotaenioidei): Gondwanan vicariance and evolution in freshwater. Molecular Phylogenetic and Evolution 33, 719-734.
Ward RD, Holmes BH (2007) An analysis of nucleotide and amino acid variability in the barcode region of cytochrome c oxidase I (cox1) in fishes. Molecular Ecology Notes 7, 899-907.
Weigt LA, Baldwin CC, Driskell A, Smith DG, Ormos A, Reyier EA (2012) Using DNA barcoding to assess Caribbean reef fish biodiversity: expanding taxonomic and geographic coverage. PLoS One 7, e41059.
Zhang J (2011) Species identification of marine fishes in China with DNA barcoding. Evidence-Based Complementary and Alternative Medicine 978253.
Zhang J-B, Hanner R (2011) DNA barcoding is a useful tool for the identification of marine fishes from Japan. Biochemical Systematics and Ecology 39, 31-42.
Zhang J, Hanner R (2012) Molecular approach to the identification of fish in the South china sea. PLoS One 7, e30621.
