# Supplementary material for: Biodiversity inventory of the grey mullets (Actinopterygii: Mugilidae) of the Indo‐Australian Archipelago through the iterative use of DNA‐based species delimitation and specimen assignment methods
Source: Evol Appl. 2020 Feb 11;13(6):1451–67. doi: 10.1111/eva.12926 (PMC7359824; doi:10.1111/eva.12926)
Supplement: Supplementary file 3 [file EVA-13-1451-s003.xlsx]

## Sheet: Voucher Info
Project:	BIFV;WPRFM (245 records selected)			User:	Blinded
Created:	2019-10-04
Sample ID	Field ID	Museum ID	Collection Code	Institution Storing
BIF0277	BIF0277	MZB-BIF00277	MZB	Indonesian Institute of Sciences, Research Centre for Biology
BIF0278	BIF0278	MZB-BIF00278	MZB	Indonesian Institute of Sciences, Research Centre for Biology
BIF0279	BIF0279	MZB-BIF00279	MZB	Indonesian Institute of Sciences, Research Centre for Biology
BIF0280	BIF0280	MZB-BIF00280	MZB	Indonesian Institute of Sciences, Research Centre for Biology
BIF0281	BIF0281	MZB-BIF00281	MZB	Indonesian Institute of Sciences, Research Centre for Biology
BIF0282	BIF0282	MZB-BIF00282	MZB	Indonesian Institute of Sciences, Research Centre for Biology
BIF0275	BIF0275	MZB-BIF00275	MZB	Indonesian Institute of Sciences, Research Centre for Biology
BIF0354	BIF0354	MZB-BIF00354	MZB	Indonesian Institute of Sciences, Research Centre for Biology
BIF0355	BIF0355	MZB-BIF00355	MZB	Indonesian Institute of Sciences, Research Centre for Biology
IRD BIF5609.2	BIF5609	MZB-BIF5609	MZB	Indonesian Institute of Sciences, Research Centre for Biology
IRD BIF5607.2	BIF5607	MZB-BIF5607	MZB	Indonesian Institute of Sciences, Research Centre for Biology
IRD BIF5608.2	BIF5608	MZB-BIF5608	MZB	Indonesian Institute of Sciences, Research Centre for Biology
BIF5596.2	BIF5596.2	MZB-BIF5596	MZB	Indonesian Institute of Sciences, Research Centre for Biology
FRLM 35703	FRLM 35703	FRLM 35703	FRLM	Mie University, Fisheries Research Laboratory
FRLM 35704	FRLM 35704	FRLM 35704	FRLM	Mie University, Fisheries Research Laboratory
FRLM 35705	FRLM 35705	FRLM 35705	FRLM	Mie University, Fisheries Research Laboratory
LspBali-01	LspBali-01	LspBali-01	RCO	RC for Limnology LIPI
BIF7218	BIF7218	MZB-BIF7218	MZB	Indonesian Institute of Sciences, Research Centre for Biology
BIF7219	BIF7219	MZB-BIF7219	MZB	Indonesian Institute of Sciences, Research Centre for Biology
BIF5603.2	BIF5603.2	MZB-BIF5603	MZB	Indonesian Institute of Sciences, Research Centre for Biology
BIF5604.2	BIF5604.2	MZB-BIF5604	MZB	Indonesian Institute of Sciences, Research Centre for Biology
IRD BIF5601.2	BIF5601	MZB-BIF5601	MZB	Indonesian Institute of Sciences, Research Centre for Biology
IRD BIF5612.2	BIF5612	MZB-BIF5612	MZB	Indonesian Institute of Sciences, Research Centre for Biology
IRD BIF5616.2	BIF5616	MZB-BIF5616	MZB	Indonesian Institute of Sciences, Research Centre for Biology
IRD BIF5610.2	BIF5610	MZB-BIF5610	MZB	Indonesian Institute of Sciences, Research Centre for Biology
IRD BIF5593.2	BIF5593	MZB-BIF5593	MZB	Indonesian Institute of Sciences, Research Centre for Biology
IRD BIF6536.2	BIF6536	MZB-BIF6536	MZB	Indonesian Institute of Sciences, Research Centre for Biology
IRD BIF5606.2	BIF5606	MZB-BIF5606	MZB	Indonesian Institute of Sciences, Research Centre for Biology
IRD BIF5617.2	BIF5617	MZB-BIF5617	MZB	Indonesian Institute of Sciences, Research Centre for Biology
20131102-X	20131102-X	20131102-X	RCO	RC for Limnology LIPI
REF-17-0839	REF-17-0839	RCO_REF-17-0839	RCO	Indonesian Institute of Sciences, Research Centre for Oceanography
REF-17-0840	REF-17-0840	RCO_REF-17-0840	RCO	Indonesian Institute of Sciences, Research Centre for Oceanography
REF-17-0841	REF-17-0841	RCO_REF-17-0841	RCO	Indonesian Institute of Sciences, Research Centre for Oceanography
REF-17-0842	REF-17-0842	RCO_REF-17-0842	RCO	Indonesian Institute of Sciences, Research Centre for Oceanography
REF-17-1456	REF-17-1456	RCO_REF-17-1456	RCO	Indonesian Institute of Sciences, Research Centre for Oceanography
REF-17-1457	REF-17-1457	RCO_REF-17-1457	RCO	Indonesian Institute of Sciences, Research Centre for Oceanography
PNG5	PNG5	NTU-Madang112612-1	NTU	National Taiwan University
PNG8	PNG8	NTU-Madang112612-4	NTU	National Taiwan University
FRLM 40075	FRLM 40075	FRLM 40075	FRLM	Mie University, Fisheries Research Laboratory
FRLM 40076	FRLM 40076	FRLM 40076	FRLM	Mie University, Fisheries Research Laboratory
FRLM 40077	FRLM 40077	FRLM 40077	FRLM	Mie University, Fisheries Research Laboratory
FRLM 35686	FRLM 35686	FRLM 35686	FRLM	Mie University, Fisheries Research Laboratory
FRLM 35687	FRLM 35687	FRLM 35687	FRLM	Mie University, Fisheries Research Laboratory
BIF0283	BIF0283	MZB-BIF00283	MZB	Indonesian Institute of Sciences, Research Centre for Biology
BIF0284	BIF0284	MZB-BIF00284	MZB	Indonesian Institute of Sciences, Research Centre for Biology
BIF0285	BIF0285	MZB-BIF00285	MZB	Indonesian Institute of Sciences, Research Centre for Biology
BIF0286	BIF0286	MZB-BIF00286	MZB	Indonesian Institute of Sciences, Research Centre for Biology
BIF0287	BIF0287	MZB-BIF00287	MZB	Indonesian Institute of Sciences, Research Centre for Biology
BIF0288	BIF0288	MZB-BIF00288	MZB	Indonesian Institute of Sciences, Research Centre for Biology
BIF0290	BIF0290	MZB-BIF00290	MZB	Indonesian Institute of Sciences, Research Centre for Biology
BIF0289	BIF0289	MZB-BIF00289	MZB	Indonesian Institute of Sciences, Research Centre for Biology
BIF5595.2	BIF5595.2	MZB-BIF5595	MZB	Indonesian Institute of Sciences, Research Centre for Biology
BIF5597.2	BIF5597.2	MZB-BIF5597	MZB	Indonesian Institute of Sciences, Research Centre for Biology
BIF5598.2	BIF5598.2	MZB-BIF5598	MZB	Indonesian Institute of Sciences, Research Centre for Biology
BIF5599.2	BIF5599.2	MZB-BIF5599	MZB	Indonesian Institute of Sciences, Research Centre for Biology
BIF6533.2	BIF6533.2	MZB-BIF6533	MZB	Indonesian Institute of Sciences, Research Centre for Biology
IRD BIF5600.2	BIF5600	MZB-BIF5600	MZB	Indonesian Institute of Sciences, Research Centre for Biology
IRD BIF5611.2	BIF5611	MZB-BIF5611	MZB	Indonesian Institute of Sciences, Research Centre for Biology
IRD BIF5613.2	BIF5613	MZB-BIF5613	MZB	Indonesian Institute of Sciences, Research Centre for Biology
IRD BIF6531.2	BIF6531	MZB-BIF6531	MZB	Indonesian Institute of Sciences, Research Centre for Biology
IRD BIF5602.2	BIF5602	MZB-BIF5602	MZB	Indonesian Institute of Sciences, Research Centre for Biology
IRD BIF4066.2	BIF4066	MZB-BIF4066	MZB	Indonesian Institute of Sciences, Research Centre for Biology
BIF5594.2	BIF5594.2	MZB-BIF5594	MZB	Indonesian Institute of Sciences, Research Centre for Biology
PNG236	PNG236	NTU-Madang120512-11	NTU	National Taiwan University
REF-17-0644	REF-17-0644	RCO_REF-17-0644	RCO	Indonesian Institute of Sciences, Research Centre for Oceanography
REF-17-1149	REF-17-1149	RCO_REF-17-1149	RCO	Indonesian Institute of Sciences, Research Centre for Oceanography
REF-17-2042	REF-17-2042	RCO_REF-17-2042	RCO	Indonesian Institute of Sciences, Research Centre for Oceanography
BIF1042	BIF1042	MZB-BIF01042	MZB	Indonesian Institute of Sciences, Research Centre for Biology
BIF1009	BIF1009	MZB-BIF01009	MZB	Indonesian Institute of Sciences, Research Centre for Biology
BIF1072	BIF1072	MZB-BIF01072	MZB	Indonesian Institute of Sciences, Research Centre for Biology
BIF1031	BIF1031	MZB-BIF01031	MZB	Indonesian Institute of Sciences, Research Centre for Biology
BIF1067	BIF1067	MZB-BIF01067	MZB	Indonesian Institute of Sciences, Research Centre for Biology
BIF1056	BIF1056	MZB-BIF01056	MZB	Indonesian Institute of Sciences, Research Centre for Biology
BIF1025	BIF1025	MZB-BIF01025	MZB	Indonesian Institute of Sciences, Research Centre for Biology
BIF1055	BIF1055	MZB-BIF01055	MZB	Indonesian Institute of Sciences, Research Centre for Biology
BIF1066	BIF1066	MZB-BIF01066	MZB	Indonesian Institute of Sciences, Research Centre for Biology
BIF1059	BIF1059	MZB-BIF01059	MZB	Indonesian Institute of Sciences, Research Centre for Biology
BIF1079	BIF1079	MZB-BIF01079	MZB	Indonesian Institute of Sciences, Research Centre for Biology
BIF1077	BIF1077	MZB-BIF01077	MZB	Indonesian Institute of Sciences, Research Centre for Biology
BIF1078	BIF1078	MZB-BIF01078	MZB	Indonesian Institute of Sciences, Research Centre for Biology
BIF1076	BIF1076	MZB-BIF01076	MZB	Indonesian Institute of Sciences, Research Centre for Biology
BIF1080	BIF1080	MZB-BIF01080	MZB	Indonesian Institute of Sciences, Research Centre for Biology
BIF1022	BIF1022	MZB-BIF01022	MZB	Indonesian Institute of Sciences, Research Centre for Biology
BIF1058	BIF1058	MZB-BIF01058	MZB	Indonesian Institute of Sciences, Research Centre for Biology
BIF1071	BIF1071	MZB-BIF01071	MZB	Indonesian Institute of Sciences, Research Centre for Biology
BIF1016	BIF1016	MZB-BIF01016	MZB	Indonesian Institute of Sciences, Research Centre for Biology
BIF1017	BIF1017	MZB-BIF01017	MZB	Indonesian Institute of Sciences, Research Centre for Biology
BIF1064	BIF1064	MZB-BIF01064	MZB	Indonesian Institute of Sciences, Research Centre for Biology
BIF1020	BIF1020	MZB-BIF01020	MZB	Indonesian Institute of Sciences, Research Centre for Biology
BIF1024	BIF1024	MZB-BIF01024	MZB	Indonesian Institute of Sciences, Research Centre for Biology
BIF1073	BIF1073	MZB-BIF01073	MZB	Indonesian Institute of Sciences, Research Centre for Biology
BIF1046	BIF1046	MZB-BIF01046	MZB	Indonesian Institute of Sciences, Research Centre for Biology
BIF1015	BIF1015	MZB-BIF01015	MZB	Indonesian Institute of Sciences, Research Centre for Biology
BIF1051	BIF1051	MZB-BIF01051	MZB	Indonesian Institute of Sciences, Research Centre for Biology
BIF8468	BIF8468	MZB-BIF8468	MZB	Indonesian Institute of Sciences, Research Centre for Biology
BIF8469	BIF8469	MZB-BIF8469	MZB	Indonesian Institute of Sciences, Research Centre for Biology
BIF8598	BIF8598	MZB-BIF8598	MZB	Indonesian Institute of Sciences, Research Centre for Biology
BIF6532.2	BIF6532.2	MZB-BIF6532	MZB	Indonesian Institute of Sciences, Research Centre for Biology
REF-17-0843	REF-17-0843	RCO_REF-17-0843	RCO	Indonesian Institute of Sciences, Research Centre for Oceanography
REF-17-0844	REF-17-0844	RCO_REF-17-0844	RCO	Indonesian Institute of Sciences, Research Centre for Oceanography
REF-17-0845	REF-17-0845	RCO_REF-17-0845	RCO	Indonesian Institute of Sciences, Research Centre for Oceanography
IRD BIF4067.2	BIF4067	MZB-BIF4067	MZB	Indonesian Institute of Sciences, Research Centre for Biology
BIF0353	BIF0353	MZB-BIF00353	MZB	Indonesian Institute of Sciences, Research Centre for Biology
BIF1010	BIF1010	MZB-BIF01010	MZB	Indonesian Institute of Sciences, Research Centre for Biology
BIF1052	BIF1052	MZB-BIF01052	MZB	Indonesian Institute of Sciences, Research Centre for Biology
BIF1204	BIF1204	MZB-BIF01204	MZB	Indonesian Institute of Sciences, Research Centre for Biology
BIF1206	BIF1206	MZB-BIF01206	MZB	Indonesian Institute of Sciences, Research Centre for Biology
BIF1182	BIF1182	MZB-BIF01182	MZB	Indonesian Institute of Sciences, Research Centre for Biology
BIF1205	BIF1205	MZB-BIF01205	MZB	Indonesian Institute of Sciences, Research Centre for Biology
BIF1184	BIF1184	MZB-BIF01184	MZB	Indonesian Institute of Sciences, Research Centre for Biology
BIF1207	BIF1207	MZB-BIF01207	MZB	Indonesian Institute of Sciences, Research Centre for Biology
BIF1193	BIF1193	MZB-BIF01193	MZB	Indonesian Institute of Sciences, Research Centre for Biology
BIF1202	BIF1202	MZB-BIF01202	MZB	Indonesian Institute of Sciences, Research Centre for Biology
BIF1197	BIF1197	MZB-BIF01197	MZB	Indonesian Institute of Sciences, Research Centre for Biology
BIF1183	BIF1183	MZB-BIF01183	MZB	Indonesian Institute of Sciences, Research Centre for Biology
BIF1185	BIF1185	MZB-BIF01185	MZB	Indonesian Institute of Sciences, Research Centre for Biology
BIF1190	BIF1190	MZB-BIF01190	MZB	Indonesian Institute of Sciences, Research Centre for Biology
BIF1192	BIF1192	MZB-BIF01192	MZB	Indonesian Institute of Sciences, Research Centre for Biology
BIF1194	BIF1194	MZB-BIF01194	MZB	Indonesian Institute of Sciences, Research Centre for Biology
BIF1189	BIF1189	MZB-BIF01189	MZB	Indonesian Institute of Sciences, Research Centre for Biology
BIF1203	BIF1203	MZB-BIF01203	MZB	Indonesian Institute of Sciences, Research Centre for Biology
BIF1191	BIF1191	MZB-BIF01191	MZB	Indonesian Institute of Sciences, Research Centre for Biology
BIF1196	BIF1196	MZB-BIF01196	MZB	Indonesian Institute of Sciences, Research Centre for Biology
BIF1201	BIF1201	MZB-BIF01201	MZB	Indonesian Institute of Sciences, Research Centre for Biology
BIF1188	BIF1188	MZB-BIF01188	MZB	Indonesian Institute of Sciences, Research Centre for Biology
BIF1323	BIF1323	MZB-BIF1323	MZB	Indonesian Institute of Sciences, Research Centre for Biology
BIF1181	BIF1181	MZB-BIF01181	MZB	Indonesian Institute of Sciences, Research Centre for Biology
BIF1322	BIF1322	MZB-BIF1322	MZB	Indonesian Institute of Sciences, Research Centre for Biology
BIF1324	BIF1324	MZB-BIF1324	MZB	Indonesian Institute of Sciences, Research Centre for Biology
BIF1326	BIF1326	MZB-BIF1326	MZB	Indonesian Institute of Sciences, Research Centre for Biology
BIF1327	BIF1327	MZB-BIF1327	MZB	Indonesian Institute of Sciences, Research Centre for Biology
BIF1328	BIF1328	MZB-BIF1328	MZB	Indonesian Institute of Sciences, Research Centre for Biology
BIF1329	BIF1329	MZB-BIF1329	MZB	Indonesian Institute of Sciences, Research Centre for Biology
BIF1330	BIF1330	MZB-BIF1330	MZB	Indonesian Institute of Sciences, Research Centre for Biology
BIF1065	BIF1065	MZB-BIF01065	MZB	Indonesian Institute of Sciences, Research Centre for Biology
BIF1054	BIF1054	MZB-BIF01054	MZB	Indonesian Institute of Sciences, Research Centre for Biology
BIF1060	BIF1060	MZB-BIF01060	MZB	Indonesian Institute of Sciences, Research Centre for Biology
BIF1030	BIF1030	MZB-BIF01030	MZB	Indonesian Institute of Sciences, Research Centre for Biology
BIF1012	BIF1012	MZB-BIF01012	MZB	Indonesian Institute of Sciences, Research Centre for Biology
BIF1014	BIF1014	MZB-BIF01014	MZB	Indonesian Institute of Sciences, Research Centre for Biology
BIF1043	BIF1043	MZB-BIF01043	MZB	Indonesian Institute of Sciences, Research Centre for Biology
BIF1068	BIF1068	MZB-BIF01068	MZB	Indonesian Institute of Sciences, Research Centre for Biology
BIF1019	BIF1019	MZB-BIF01019	MZB	Indonesian Institute of Sciences, Research Centre for Biology
BIF1029	BIF1029	MZB-BIF01029	MZB	Indonesian Institute of Sciences, Research Centre for Biology
BIF1062	BIF1062	MZB-BIF01062	MZB	Indonesian Institute of Sciences, Research Centre for Biology
BIF1013	BIF1013	MZB-BIF01013	MZB	Indonesian Institute of Sciences, Research Centre for Biology
BIF1041	BIF1041	MZB-BIF01041	MZB	Indonesian Institute of Sciences, Research Centre for Biology
BIF1037	BIF1037	MZB-BIF01037	MZB	Indonesian Institute of Sciences, Research Centre for Biology
BIF1070	BIF1070	MZB-BIF01070	MZB	Indonesian Institute of Sciences, Research Centre for Biology
BIF1011	BIF1011	MZB-BIF01011	MZB	Indonesian Institute of Sciences, Research Centre for Biology
BIF1028	BIF1028	MZB-BIF01028	MZB	Indonesian Institute of Sciences, Research Centre for Biology
BIF1023	BIF1023	MZB-BIF01023	MZB	Indonesian Institute of Sciences, Research Centre for Biology
BIF1053	BIF1053	MZB-BIF01053	MZB	Indonesian Institute of Sciences, Research Centre for Biology
BIF1346	BIF1346	MZB-BIF1346	MZB	Indonesian Institute of Sciences, Research Centre for Biology
BIF1061	BIF1061	MZB-BIF01061	MZB	Indonesian Institute of Sciences, Research Centre for Biology
BIF1034	BIF1034	MZB-BIF01034	MZB	Indonesian Institute of Sciences, Research Centre for Biology
BIF1040	BIF1040	MZB-BIF01040	MZB	Indonesian Institute of Sciences, Research Centre for Biology
BIF1039	BIF1039	MZB-BIF01039	MZB	Indonesian Institute of Sciences, Research Centre for Biology
BIF1074	BIF1074	MZB-BIF01074	MZB	Indonesian Institute of Sciences, Research Centre for Biology
BIF1038	BIF1038	MZB-BIF01038	MZB	Indonesian Institute of Sciences, Research Centre for Biology
BIF1045	BIF1045	MZB-BIF01045	MZB	Indonesian Institute of Sciences, Research Centre for Biology
BIF1057	BIF1057	MZB-BIF01057	MZB	Indonesian Institute of Sciences, Research Centre for Biology
BIF1032	BIF1032	MZB-BIF01032	MZB	Indonesian Institute of Sciences, Research Centre for Biology
BIF1049	BIF1049	MZB-BIF01049	MZB	Indonesian Institute of Sciences, Research Centre for Biology
BIF1044	BIF1044	MZB-BIF01044	MZB	Indonesian Institute of Sciences, Research Centre for Biology
BIF1341	BIF1341	MZB-BIF1341	MZB	Indonesian Institute of Sciences, Research Centre for Biology
BIF1342	BIF1342	MZB-BIF1342	MZB	Indonesian Institute of Sciences, Research Centre for Biology
BIF1343	BIF1343	MZB-BIF1343	MZB	Indonesian Institute of Sciences, Research Centre for Biology
BIF1344	BIF1344	MZB-BIF1344	MZB	Indonesian Institute of Sciences, Research Centre for Biology
BIF1345	BIF1345	MZB-BIF1345	MZB	Indonesian Institute of Sciences, Research Centre for Biology
BIF1347	BIF1347	MZB-BIF1347	MZB	Indonesian Institute of Sciences, Research Centre for Biology
BIF1348	BIF1348	MZB-BIF1348	MZB	Indonesian Institute of Sciences, Research Centre for Biology
BIF1349	BIF1349	MZB-BIF1349	MZB	Indonesian Institute of Sciences, Research Centre for Biology
BIF1350	BIF1350	MZB-BIF1350	MZB	Indonesian Institute of Sciences, Research Centre for Biology
BIF3559	BIF3559	MZB-BIF3559	MZB	Indonesian Institute of Sciences, Research Centre for Biology
BIF3560	BIF3560	MZB-BIF3560	MZB	Indonesian Institute of Sciences, Research Centre for Biology
BIF3562	BIF3562	MZB-BIF3562	MZB	Indonesian Institute of Sciences, Research Centre for Biology
BIF3563	BIF3563	MZB-BIF3563	MZB	Indonesian Institute of Sciences, Research Centre for Biology
BIF3564	BIF3564	MZB-BIF3564	MZB	Indonesian Institute of Sciences, Research Centre for Biology
BIF3565	BIF3565	MZB-BIF3565	MZB	Indonesian Institute of Sciences, Research Centre for Biology
BIF3575	BIF3575	MZB-BIF3575	MZB	Indonesian Institute of Sciences, Research Centre for Biology
BIF1200	BIF1200	MZB-BIF01200	MZB	Indonesian Institute of Sciences, Research Centre for Biology
BIF1199	BIF1199	MZB-BIF01199	MZB	Indonesian Institute of Sciences, Research Centre for Biology
BIF1195	BIF1195	MZB-BIF01195	MZB	Indonesian Institute of Sciences, Research Centre for Biology
BIF1187	BIF1187	MZB-BIF01187	MZB	Indonesian Institute of Sciences, Research Centre for Biology
BIF1321	BIF1321	MZB-BIF1321	MZB	Indonesian Institute of Sciences, Research Centre for Biology
BIF1325	BIF1325	MZB-BIF1325	MZB	Indonesian Institute of Sciences, Research Centre for Biology
BIF1186	BIF1186	MZB-BIF01186	MZB	Indonesian Institute of Sciences, Research Centre for Biology
BIF1198	BIF1198	MZB-BIF01198	MZB	Indonesian Institute of Sciences, Research Centre for Biology
IRD BIF5605.2	BIF5605	MZB-BIF5605	MZB	Indonesian Institute of Sciences, Research Centre for Biology
IRD BIF5615.2	BIF5615	MZB-BIF5615	MZB	Indonesian Institute of Sciences, Research Centre for Biology
PNG11	PNG11	NTU-Madang112612-7	NTU	National Taiwan University
IRD BIF5614.2	BIF5614	MZB-BIF5614	MZB	Indonesian Institute of Sciences, Research Centre for Biology
PNG9	PNG9	NTU-Madang112612-5	NTU	National Taiwan University
20140802-3	20140802-3	20140802-3	RCO	RC for Limnology LIPI
20150524-A	20150524-A	20150524-A	RCO	RC for Limnology LIPI
20140805M	20140805M	20140805M	RCO	RC for Limnology LIPI
20140805P	20140805P	20140805P	RCO	RC for Limnology LIPI
20140805Q	20140805Q	20140805Q	RCO	RC for Limnology LIPI
PNG7	PNG7	NTU-Madang112612-3	NTU	National Taiwan University
BIF1050	BIF1050	MZB-BIF01050	MZB	Indonesian Institute of Sciences, Research Centre for Biology
BIF1026	BIF1026	MZB-BIF01026	MZB	Indonesian Institute of Sciences, Research Centre for Biology
BIF1209	BIF1209	MZB-BIF01209	MZB	Indonesian Institute of Sciences, Research Centre for Biology
BIF1210	BIF1210	MZB-BIF01210	MZB	Indonesian Institute of Sciences, Research Centre for Biology
BIF1212	BIF1212	MZB-BIF01212	MZB	Indonesian Institute of Sciences, Research Centre for Biology
BIF1208	BIF1208	MZB-BIF01208	MZB	Indonesian Institute of Sciences, Research Centre for Biology
BIF1036	BIF1036	MZB-BIF01036	MZB	Indonesian Institute of Sciences, Research Centre for Biology
BIF1213	BIF1213	MZB-BIF01213	MZB	Indonesian Institute of Sciences, Research Centre for Biology
BIF3561	BIF3561	MZB-BIF3561	MZB	Indonesian Institute of Sciences, Research Centre for Biology
BIF8361	BIF8361	MZB-BIF8361	MZB	Indonesian Institute of Sciences, Research Centre for Biology
BIF8362	BIF8362	MZB-BIF8362	MZB	Indonesian Institute of Sciences, Research Centre for Biology
BIF8363	BIF8363	MZB-BIF8363	MZB	Indonesian Institute of Sciences, Research Centre for Biology
BIF7220	BIF7220	MZB-BIF7220	MZB	Indonesian Institute of Sciences, Research Centre for Biology
BIF7221	BIF7221	MZB-BIF7221	MZB	Indonesian Institute of Sciences, Research Centre for Biology
BIF7222	BIF7222	MZB-BIF7222	MZB	Indonesian Institute of Sciences, Research Centre for Biology
BIF7225	BIF7225	MZB-BIF7225	MZB	Indonesian Institute of Sciences, Research Centre for Biology
BIF7226	BIF7226	MZB-BIF7226	MZB	Indonesian Institute of Sciences, Research Centre for Biology
BIF7227	BIF7227	MZB-BIF7227	MZB	Indonesian Institute of Sciences, Research Centre for Biology
IRD BIF4068.2	BIF4068	MZB-BIF4068	MZB	Indonesian Institute of Sciences, Research Centre for Biology
IRD BIF4123.2	BIF4123	MZB-BIF4123	MZB	Indonesian Institute of Sciences, Research Centre for Biology
IRD BIF6175.2	BIF6175	MZB-BIF6175	MZB	Indonesian Institute of Sciences, Research Centre for Biology
IRD BIF6174.2	BIF6174	MZB-BIF6174	MZB	Indonesian Institute of Sciences, Research Centre for Biology
IRD BIF6172.2	BIF6172	MZB-BIF6172	MZB	Indonesian Institute of Sciences, Research Centre for Biology
IRD BIF6176.2	BIF6176	MZB-BIF6176	MZB	Indonesian Institute of Sciences, Research Centre for Biology
IRD BIF6173.2	BIF6173	MZB-BIF6173	MZB	Indonesian Institute of Sciences, Research Centre for Biology
BIF6171.2	BIF6171.2	MZB-BIF6171	MZB	Indonesian Institute of Sciences, Research Centre for Biology
20140805O	20140805O	20140805O	RCO	RC for Limnology LIPI
PNG6	PNG6	NTU-Madang112612-2	NTU	National Taiwan University
20140805N	20140805N	20140805N	RCO	RC for Limnology LIPI
IRD BIF6534.2	BIF6534	MZB-BIF6534	MZB	Indonesian Institute of Sciences, Research Centre for Biology
BIF6170.2	BIF6170.2	MZB-BIF6170	MZB	Indonesian Institute of Sciences, Research Centre for Biology
BIF6169.2	BIF6169.2	MZB-BIF6169	MZB	Indonesian Institute of Sciences, Research Centre for Biology
IRD BIF6535.2	BIF6535	MZB-BIF6535	MZB	Indonesian Institute of Sciences, Research Centre for Biology
PNG10	PNG10	NTU-Madang112612-6	NTU	National Taiwan University
PNG237	PNG237	NTU-Madang120512-12	NTU	National Taiwan University
PNG-KAV1	PNG-KAV1	PNG-KAV1	PNG	Institut de Recherche pour le Developpement, New Caledonia
PNG-KAV2	PNG-KAV2	PNG-KAV2	PNG	Institut de Recherche pour le Developpement, New Caledonia
PNG-KAV3	PNG-KAV3	PNG-KAV3	PNG	Institut de Recherche pour le Developpement, New Caledonia
BIF8442	BIF8442	MZB-BIF8442	MZB	Indonesian Institute of Sciences, Research Centre for Biology
BIF8443	BIF8443	MZB-BIF8443	MZB	Indonesian Institute of Sciences, Research Centre for Biology
BIF8444	BIF8444	MZB-BIF8444	MZB	Indonesian Institute of Sciences, Research Centre for Biology
BIF8445	BIF8445	MZB-BIF8445	MZB	Indonesian Institute of Sciences, Research Centre for Biology
PNG12	PNG12	NTU-Madang112612-8	NTU	National Taiwan University
PNG13	PNG13	NTU-Madang112612-9	NTU	National Taiwan University
PNG14	PNG14	NTU-Madang112612-10	NTU	National Taiwan University

## Sheet: Taxonomy
Project:	BIFV;WPRFM (245 records selected)			User:	Erwan Delrieu-Trottin
Created:	2019-10-04
Sample ID	Phylum	Class	Order	Family	Subfamily	Tribe	Genus	Species	Subspecies	Identifier	Identifier Email	Identification Method	Taxonomy Notes
BIF0277	Chordata	Actinopterygii	Mugiliformes	Mugilidae			Planiliza	Planiliza subviridis		Renny K. Hadiaty	rkhadiaty@gmail.com	Morphology	|BOLD CL-FISH Curation from|Chelon subviridis
BIF0278	Chordata	Actinopterygii	Mugiliformes	Mugilidae			Planiliza	Planiliza subviridis		Renny K. Hadiaty	rkhadiaty@gmail.com	Morphology	|BOLD CL-FISH Curation from|Chelon subviridis
BIF0279	Chordata	Actinopterygii	Mugiliformes	Mugilidae			Planiliza	Planiliza subviridis		Renny K. Hadiaty	rkhadiaty@gmail.com	Morphology	|BOLD CL-FISH Curation from|Chelon subviridis
BIF0280	Chordata	Actinopterygii	Mugiliformes	Mugilidae			Planiliza	Planiliza subviridis		Renny K. Hadiaty	rkhadiaty@gmail.com	Morphology	|BOLD CL-FISH Curation from|Chelon subviridis
BIF0281	Chordata	Actinopterygii	Mugiliformes	Mugilidae			Planiliza	Planiliza subviridis		Renny K. Hadiaty	rkhadiaty@gmail.com	Morphology	|BOLD CL-FISH Curation from|Chelon subviridis
BIF0282	Chordata	Actinopterygii	Mugiliformes	Mugilidae			Planiliza	Planiliza subviridis		Renny K. Hadiaty	rkhadiaty@gmail.com	Morphology	|BOLD CL-FISH Curation from|Chelon subviridis
BIF0275	Chordata	Actinopterygii	Mugiliformes	Mugilidae			Planiliza	Planiliza macrolepis		Renny K. Hadiaty	rkhadiaty@gmail.com	Morphology	|BOLD CL-FISH Curation from|Chelon macrolepis
BIF0354	Chordata	Actinopterygii	Mugiliformes	Mugilidae			Planiliza	Planiliza macrolepis		Renny K. Hadiaty	rkhadiaty@gmail.com	Morphology	|BOLD CL-FISH Curation from|Chelon macrolepis
BIF0355	Chordata	Actinopterygii	Mugiliformes	Mugilidae			Planiliza	Planiliza macrolepis		Renny K. Hadiaty	rkhadiaty@gmail.com	Morphology	|BOLD CL-FISH Curation from|Chelon macrolepis
IRD BIF5609.2	Chordata	Actinopterygii	Mugiliformes	Mugilidae						Nicolas Hubert	nicolas.hubert@ird.fr
IRD BIF5607.2	Chordata	Actinopterygii	Mugiliformes	Mugilidae						Nicolas Hubert	nicolas.hubert@ird.fr
IRD BIF5608.2	Chordata	Actinopterygii	Mugiliformes	Mugilidae						Nicolas Hubert	nicolas.hubert@ird.fr
BIF5596.2	Chordata	Actinopterygii	Mugiliformes	Mugilidae						Nicolas Hubert	nicolas.hubert@ird.fr
FRLM 35703	Chordata	Actinopterygii	Mugiliformes	Mugilidae			Planiliza			Jean-Dominique Durand	jean-dominique.durand@ird.fr	DNA barcodes
FRLM 35704	Chordata	Actinopterygii	Mugiliformes	Mugilidae			Planiliza			Jean-Dominique Durand	jean-dominique.durand@ird.fr	DNA barcodes
FRLM 35705	Chordata	Actinopterygii	Mugiliformes	Mugilidae			Planiliza			Jean-Dominique Durand	jean-dominique.durand@ird.fr	DNA barcodes
LspBali-01	Chordata	Actinopterygii	Mugiliformes	Mugilidae			Planiliza			Jean-Dominique Durand	jean-dominique.durand@ird.fr	DNA barcodes
BIF7218	Chordata	Actinopterygii	Mugiliformes	Mugilidae			Crenimugil			Nicolas Hubert	nicolas.hubert@ird.fr	morphology
BIF7219	Chordata	Actinopterygii	Mugiliformes	Mugilidae			Crenimugil			Nicolas Hubert	nicolas.hubert@ird.fr	morphology
BIF5603.2	Chordata	Actinopterygii	Mugiliformes	Mugilidae						Nicolas Hubert	nicolas.hubert@ird.fr
BIF5604.2	Chordata	Actinopterygii	Mugiliformes	Mugilidae						Nicolas Hubert	nicolas.hubert@ird.fr
IRD BIF5601.2	Chordata	Actinopterygii	Mugiliformes	Mugilidae						Nicolas Hubert	nicolas.hubert@ird.fr
IRD BIF5612.2	Chordata	Actinopterygii	Mugiliformes	Mugilidae						Nicolas Hubert	nicolas.hubert@ird.fr
IRD BIF5616.2	Chordata	Actinopterygii	Mugiliformes	Mugilidae						Nicolas Hubert	nicolas.hubert@ird.fr
IRD BIF5610.2	Chordata	Actinopterygii	Mugiliformes	Mugilidae						Nicolas Hubert	nicolas.hubert@ird.fr
IRD BIF5593.2	Chordata	Actinopterygii	Mugiliformes	Mugilidae						Nicolas Hubert	nicolas.hubert@ird.fr
IRD BIF6536.2	Chordata	Actinopterygii	Mugiliformes	Mugilidae						Nicolas Hubert	nicolas.hubert@ird.fr
IRD BIF5606.2	Chordata	Actinopterygii	Mugiliformes	Mugilidae						Nicolas Hubert	nicolas.hubert@ird.fr
IRD BIF5617.2	Chordata	Actinopterygii	Mugiliformes	Mugilidae						Nicolas Hubert	nicolas.hubert@ird.fr
20131102-X	Chordata	Actinopterygii	Mugiliformes	Mugilidae			Ellochelon	Ellochelon vaigiensis		Jean-Dominique Durand	jean-dominique.durand@ird.fr	DNA barcodes
REF-17-0839	Chordata	Actinopterygii	Mugiliformes	Mugilidae			Ellochelon	Ellochelon vaigiensis		Pouyaud Laurent	laurent.pouyaud@ird.fr	DNA barcodes
REF-17-0840	Chordata	Actinopterygii	Mugiliformes	Mugilidae			Ellochelon	Ellochelon vaigiensis		Pouyaud Laurent	laurent.pouyaud@ird.fr	DNA barcodes
REF-17-0841	Chordata	Actinopterygii	Mugiliformes	Mugilidae			Ellochelon	Ellochelon vaigiensis		Pouyaud Laurent	laurent.pouyaud@ird.fr	DNA barcodes
REF-17-0842	Chordata	Actinopterygii	Mugiliformes	Mugilidae			Ellochelon	Ellochelon vaigiensis		Pouyaud Laurent	laurent.pouyaud@ird.fr	DNA barcodes
REF-17-1456	Chordata	Actinopterygii	Mugiliformes	Mugilidae			Ellochelon	Ellochelon vaigiensis		Pouyaud Laurent	laurent.pouyaud@ird.fr	DNA barcodes
REF-17-1457	Chordata	Actinopterygii	Mugiliformes	Mugilidae			Ellochelon	Ellochelon vaigiensis		Pouyaud Laurent	laurent.pouyaud@ird.fr	DNA barcodes
PNG5	Chordata	Actinopterygii	Mugiliformes	Mugilidae			Planiliza	Planiliza melinoptera		Jean-Dominique Durand	jean-dominique.durand@ird.fr	DNA barcodes
PNG8	Chordata	Actinopterygii	Mugiliformes	Mugilidae			Planiliza	Planiliza melinoptera		Jean-Dominique Durand	jean-dominique.durand@ird.fr	DNA barcodes
FRLM 40075	Chordata	Actinopterygii	Mugiliformes	Mugilidae			Planiliza	Planiliza melinoptera		Jean-Dominique Durand	jean-dominique.durand@ird.fr	DNA barcodes
FRLM 40076	Chordata	Actinopterygii	Mugiliformes	Mugilidae			Planiliza	Planiliza melinoptera		Jean-Dominique Durand	jean-dominique.durand@ird.fr	DNA barcodes
FRLM 40077	Chordata	Actinopterygii	Mugiliformes	Mugilidae			Planiliza	Planiliza melinoptera		Jean-Dominique Durand	jean-dominique.durand@ird.fr	DNA barcodes
FRLM 35686	Chordata	Actinopterygii	Mugiliformes	Mugilidae			Crenimugil	Crenimugil buchanani		Jean-Dominique Durand	jean-dominique.durand@ird.fr	DNA barcodes
FRLM 35687	Chordata	Actinopterygii	Mugiliformes	Mugilidae			Crenimugil	Crenimugil buchanani		Jean-Dominique Durand	jean-dominique.durand@ird.fr	DNA barcodes
BIF0283	Chordata	Actinopterygii	Mugiliformes	Mugilidae			Moolgarda	Moolgarda seheli		Renny K. Hadiaty	rkhadiaty@gmail.com	Morphology
BIF0284	Chordata	Actinopterygii	Mugiliformes	Mugilidae			Moolgarda	Moolgarda seheli		Renny K. Hadiaty	rkhadiaty@gmail.com	Morphology
BIF0285	Chordata	Actinopterygii	Mugiliformes	Mugilidae			Moolgarda	Moolgarda seheli		Renny K. Hadiaty	rkhadiaty@gmail.com	Morphology
BIF0286	Chordata	Actinopterygii	Mugiliformes	Mugilidae			Moolgarda	Moolgarda seheli		Renny K. Hadiaty	rkhadiaty@gmail.com	Morphology
BIF0287	Chordata	Actinopterygii	Mugiliformes	Mugilidae			Moolgarda	Moolgarda seheli		Renny K. Hadiaty	rkhadiaty@gmail.com	Morphology
BIF0288	Chordata	Actinopterygii	Mugiliformes	Mugilidae			Moolgarda	Moolgarda seheli		Renny K. Hadiaty	rkhadiaty@gmail.com	Morphology
BIF0290	Chordata	Actinopterygii	Mugiliformes	Mugilidae			Moolgarda	Moolgarda seheli		Renny K. Hadiaty	rkhadiaty@gmail.com	Morphology
BIF0289	Chordata	Actinopterygii	Mugiliformes	Mugilidae			Moolgarda	Moolgarda seheli		Renny K. Hadiaty	rkhadiaty@gmail.com	Morphology
BIF5595.2	Chordata	Actinopterygii	Mugiliformes	Mugilidae						Nicolas Hubert	nicolas.hubert@ird.fr
BIF5597.2	Chordata	Actinopterygii	Mugiliformes	Mugilidae						Nicolas Hubert	nicolas.hubert@ird.fr
BIF5598.2	Chordata	Actinopterygii	Mugiliformes	Mugilidae						Nicolas Hubert	nicolas.hubert@ird.fr
BIF5599.2	Chordata	Actinopterygii	Mugiliformes	Mugilidae						Nicolas Hubert	nicolas.hubert@ird.fr
BIF6533.2	Chordata	Actinopterygii	Mugiliformes	Mugilidae			Mugil	Mugil sp. 1		Nicolas Hubert	nicolas.hubert@ird.fr
IRD BIF5600.2	Chordata	Actinopterygii	Mugiliformes	Mugilidae						Nicolas Hubert	nicolas.hubert@ird.fr
IRD BIF5611.2	Chordata	Actinopterygii	Mugiliformes	Mugilidae						Nicolas Hubert	nicolas.hubert@ird.fr
IRD BIF5613.2	Chordata	Actinopterygii	Mugiliformes	Mugilidae						Nicolas Hubert	nicolas.hubert@ird.fr
IRD BIF6531.2	Chordata	Actinopterygii	Mugiliformes	Mugilidae						Nicolas Hubert	nicolas.hubert@ird.fr
IRD BIF5602.2	Chordata	Actinopterygii	Mugiliformes	Mugilidae						Nicolas Hubert	nicolas.hubert@ird.fr
IRD BIF4066.2	Chordata	Actinopterygii	Mugiliformes	Mugilidae			Mugil			Nicolas Hubert	nicolas.hubert@ird.fr
BIF5594.2	Chordata	Actinopterygii	Mugiliformes	Mugilidae						Nicolas Hubert	nicolas.hubert@ird.fr
PNG236	Chordata	Actinopterygii	Mugiliformes	Mugilidae			Crenimugil			Jean-Dominique Durand	jean-dominique.durand@ird.fr	DNA barcodes
REF-17-0644	Chordata	Actinopterygii	Mugiliformes	Mugilidae			Moolgarda	Moolgarda seheli		Pouyaud Laurent	laurent.pouyaud@ird.fr	DNA barcodes
REF-17-1149	Chordata	Actinopterygii	Mugiliformes	Mugilidae			Moolgarda	Moolgarda seheli		Pouyaud Laurent	laurent.pouyaud@ird.fr	DNA barcodes
REF-17-2042	Chordata	Actinopterygii	Mugiliformes	Mugilidae			Moolgarda	Moolgarda seheli		Pouyaud Laurent	laurent.pouyaud@ird.fr	DNA barcodes
BIF1042	Chordata	Actinopterygii	Mugiliformes	Mugilidae			Osteomugil			Jean-Dominique Durand	jean-dominique.durand@ird.fr	Morphology
BIF1009	Chordata	Actinopterygii	Mugiliformes	Mugilidae			Osteomugil			Jean-Dominique Durand	jean-dominique.durand@ird.fr	Morphology
BIF1072	Chordata	Actinopterygii	Mugiliformes	Mugilidae			Osteomugil			Jean-Dominique Durand	jean-dominique.durand@ird.fr	Morphology	|BOLD_curation_from|Sicamugil cascasia
BIF1031	Chordata	Actinopterygii	Mugiliformes	Mugilidae			Osteomugil			Jean-Dominique Durand	jean-dominique.durand@ird.fr	Morphology	|BOLD_curation_from|Sicamugil cascasia
BIF1067	Chordata	Actinopterygii	Mugiliformes	Mugilidae			Osteomugil			Jean-Dominique Durand	jean-dominique.durand@ird.fr	Morphology	|BOLD_curation_from|Sicamugil cascasia
BIF1056	Chordata	Actinopterygii	Mugiliformes	Mugilidae			Osteomugil			Jean-Dominique Durand	jean-dominique.durand@ird.fr	Morphology	|BOLD_curation_from|Sicamugil cascasia
BIF1025	Chordata	Actinopterygii	Mugiliformes	Mugilidae			Osteomugil			Jean-Dominique Durand	jean-dominique.durand@ird.fr	Morphology	|BOLD_curation_from|Sicamugil cascasia
BIF1055	Chordata	Actinopterygii	Mugiliformes	Mugilidae			Osteomugil			Jean-Dominique Durand	jean-dominique.durand@ird.fr	Morphology	|BOLD_curation_from|Sicamugil cascasia
BIF1066	Chordata	Actinopterygii	Mugiliformes	Mugilidae			Osteomugil			Jean-Dominique Durand	jean-dominique.durand@ird.fr	Morphology	|BOLD_curation_from|Sicamugil cascasia
BIF1059	Chordata	Actinopterygii	Mugiliformes	Mugilidae			Osteomugil			Jean-Dominique Durand	jean-dominique.durand@ird.fr	Morphology	|BOLD_curation_from|Sicamugil cascasia
BIF1079	Chordata	Actinopterygii	Mugiliformes	Mugilidae			Minimugil	Minimugil cascasia		Nicolas Hubert	nicolas.hubert@ird.fr	Morphology	|BOLD_curation_from|Sicamugil cascasia
BIF1077	Chordata	Actinopterygii	Mugiliformes	Mugilidae			Minimugil	Minimugil cascasia		Nicolas Hubert	nicolas.hubert@ird.fr	Morphology	|BOLD_curation_from|Sicamugil cascasia
BIF1078	Chordata	Actinopterygii	Mugiliformes	Mugilidae			Minimugil	Minimugil cascasia		Nicolas Hubert	nicolas.hubert@ird.fr	Morphology	|BOLD_curation_from|Sicamugil cascasia
BIF1076	Chordata	Actinopterygii	Mugiliformes	Mugilidae			Minimugil	Minimugil cascasia		Nicolas Hubert	nicolas.hubert@ird.fr	Morphology	|BOLD_curation_from|Sicamugil cascasia
BIF1080	Chordata	Actinopterygii	Mugiliformes	Mugilidae			Minimugil	Minimugil cascasia		Nicolas Hubert	nicolas.hubert@ird.fr	Morphology	|BOLD_curation_from|Sicamugil cascasia
BIF1022	Chordata	Actinopterygii	Mugiliformes	Mugilidae			Minimugil	Minimugil cascasia		Nicolas Hubert	nicolas.hubert@ird.fr	Morphology	|BOLD_curation_from|Sicamugil cascasia
BIF1058	Chordata	Actinopterygii	Mugiliformes	Mugilidae			Minimugil	Minimugil cascasia		Nicolas Hubert	nicolas.hubert@ird.fr	Morphology	|BOLD_curation_from|Sicamugil cascasia
BIF1071	Chordata	Actinopterygii	Mugiliformes	Mugilidae			Minimugil	Minimugil cascasia		Nicolas Hubert	nicolas.hubert@ird.fr	Morphology	|BOLD_curation_from|Sicamugil cascasia
BIF1016	Chordata	Actinopterygii	Mugiliformes	Mugilidae			Minimugil	Minimugil cascasia		Nicolas Hubert	nicolas.hubert@ird.fr	Morphology	|BOLD_curation_from|Sicamugil cascasia
BIF1017	Chordata	Actinopterygii	Mugiliformes	Mugilidae			Minimugil	Minimugil cascasia		Nicolas Hubert	nicolas.hubert@ird.fr	Morphology	|BOLD_curation_from|Sicamugil cascasia
BIF1064	Chordata	Actinopterygii	Mugiliformes	Mugilidae			Minimugil	Minimugil cascasia		Nicolas Hubert	nicolas.hubert@ird.fr	Morphology	|BOLD_curation_from|Sicamugil cascasia
BIF1020	Chordata	Actinopterygii	Mugiliformes	Mugilidae			Minimugil	Minimugil cascasia		Nicolas Hubert	nicolas.hubert@ird.fr	Morphology	|BOLD_curation_from|Sicamugil cascasia
BIF1024	Chordata	Actinopterygii	Mugiliformes	Mugilidae			Minimugil	Minimugil cascasia		Nicolas Hubert	nicolas.hubert@ird.fr	Morphology	|BOLD_curation_from|Sicamugil cascasia
BIF1073	Chordata	Actinopterygii	Mugiliformes	Mugilidae			Minimugil	Minimugil cascasia		Nicolas Hubert	nicolas.hubert@ird.fr	Morphology	|BOLD_curation_from|Sicamugil cascasia
BIF1046	Chordata	Actinopterygii	Mugiliformes	Mugilidae			Minimugil	Minimugil cascasia		Nicolas Hubert	nicolas.hubert@ird.fr	Morphology	|BOLD_curation_from|Sicamugil cascasia
BIF1015	Chordata	Actinopterygii	Mugiliformes	Mugilidae			Minimugil	Minimugil cascasia		Nicolas Hubert	nicolas.hubert@ird.fr	Morphology	|BOLD_curation_from|Sicamugil cascasia
BIF1051	Chordata	Actinopterygii	Mugiliformes	Mugilidae			Minimugil	Minimugil cascasia		Nicolas Hubert	nicolas.hubert@ird.fr	Morphology	|BOLD_curation_from|Sicamugil cascasia
BIF8468	Chordata	Actinopterygii	Mugiliformes	Mugilidae			Osteomugil			Jean-Dominique Durand	jean-dominique.durand@ird.fr	morphology
BIF8469	Chordata	Actinopterygii	Mugiliformes	Mugilidae			Osteomugil			Jean-Dominique Durand	jean-dominique.durand@ird.fr	morphology
BIF8598	Chordata	Actinopterygii	Mugiliformes	Mugilidae			Osteomugil			Jean-Dominique Durand	jean-dominique.durand@ird.fr	morphology
BIF6532.2	Chordata	Actinopterygii	Mugiliformes	Mugilidae			Mugil	Mugil sp. 1		Nicolas Hubert	nicolas.hubert@ird.fr
REF-17-0843	Chordata	Actinopterygii	Mugiliformes	Mugilidae			Plicomugil	Plicomugil labiosus		Pouyaud Laurent	laurent.pouyaud@ird.fr	DNA barcodes
REF-17-0844	Chordata	Actinopterygii	Mugiliformes	Mugilidae			Plicomugil	Plicomugil labiosus		Pouyaud Laurent	laurent.pouyaud@ird.fr	DNA barcodes
REF-17-0845	Chordata	Actinopterygii	Mugiliformes	Mugilidae			Plicomugil	Plicomugil labiosus		Pouyaud Laurent	laurent.pouyaud@ird.fr	DNA barcodes
IRD BIF4067.2	Chordata	Actinopterygii	Mugiliformes	Mugilidae			Mugil			Nicolas Hubert	nicolas.hubert@ird.fr
BIF0353	Chordata	Actinopterygii	Mugiliformes	Mugilidae			Ellochelon	Ellochelon vaigiensis		Renny K. Hadiaty	rkhadiaty@gmail.com	Morphology
BIF1010	Chordata	Actinopterygii	Mugiliformes	Mugilidae			Moolgarda	Moolgarda perusii		Nicolas Hubert	nicolas.hubert@ird.fr	Morphology
BIF1052	Chordata	Actinopterygii	Mugiliformes	Mugilidae			Moolgarda	Moolgarda perusii		Nicolas Hubert	nicolas.hubert@ird.fr	Morphology
BIF1204	Chordata	Actinopterygii	Mugiliformes	Mugilidae			Moolgarda	Moolgarda perusii		Nicolas Hubert	nicolas.hubert@ird.fr	Morphology
BIF1206	Chordata	Actinopterygii	Mugiliformes	Mugilidae			Moolgarda	Moolgarda perusii		Nicolas Hubert	nicolas.hubert@ird.fr	Morphology
BIF1182	Chordata	Actinopterygii	Mugiliformes	Mugilidae			Moolgarda	Moolgarda perusii		Nicolas Hubert	nicolas.hubert@ird.fr	Morphology
BIF1205	Chordata	Actinopterygii	Mugiliformes	Mugilidae			Moolgarda	Moolgarda perusii		Nicolas Hubert	nicolas.hubert@ird.fr	Morphology
BIF1184	Chordata	Actinopterygii	Mugiliformes	Mugilidae			Moolgarda	Moolgarda perusii		Nicolas Hubert	nicolas.hubert@ird.fr	Morphology
BIF1207	Chordata	Actinopterygii	Mugiliformes	Mugilidae			Moolgarda	Moolgarda perusii		Nicolas Hubert	nicolas.hubert@ird.fr	Morphology
BIF1193	Chordata	Actinopterygii	Mugiliformes	Mugilidae			Moolgarda	Moolgarda perusii		Nicolas Hubert	nicolas.hubert@ird.fr	Morphology
BIF1202	Chordata	Actinopterygii	Mugiliformes	Mugilidae			Moolgarda	Moolgarda perusii		Nicolas Hubert	nicolas.hubert@ird.fr	Morphology
BIF1197	Chordata	Actinopterygii	Mugiliformes	Mugilidae			Moolgarda	Moolgarda perusii		Nicolas Hubert	nicolas.hubert@ird.fr	Morphology
BIF1183	Chordata	Actinopterygii	Mugiliformes	Mugilidae			Moolgarda	Moolgarda perusii		Nicolas Hubert	nicolas.hubert@ird.fr	Morphology
BIF1185	Chordata	Actinopterygii	Mugiliformes	Mugilidae			Moolgarda	Moolgarda perusii		Nicolas Hubert	nicolas.hubert@ird.fr	Morphology
BIF1190	Chordata	Actinopterygii	Mugiliformes	Mugilidae			Moolgarda	Moolgarda perusii		Nicolas Hubert	nicolas.hubert@ird.fr	Morphology
BIF1192	Chordata	Actinopterygii	Mugiliformes	Mugilidae			Moolgarda	Moolgarda perusii		Nicolas Hubert	nicolas.hubert@ird.fr	Morphology
BIF1194	Chordata	Actinopterygii	Mugiliformes	Mugilidae			Moolgarda	Moolgarda perusii		Nicolas Hubert	nicolas.hubert@ird.fr	Morphology
BIF1189	Chordata	Actinopterygii	Mugiliformes	Mugilidae			Moolgarda	Moolgarda perusii		Nicolas Hubert	nicolas.hubert@ird.fr	Morphology
BIF1203	Chordata	Actinopterygii	Mugiliformes	Mugilidae			Moolgarda	Moolgarda perusii		Nicolas Hubert	nicolas.hubert@ird.fr	Morphology
BIF1191	Chordata	Actinopterygii	Mugiliformes	Mugilidae			Moolgarda	Moolgarda perusii		Nicolas Hubert	nicolas.hubert@ird.fr	Morphology
BIF1196	Chordata	Actinopterygii	Mugiliformes	Mugilidae			Moolgarda	Moolgarda perusii		Nicolas Hubert	nicolas.hubert@ird.fr	Morphology
BIF1201	Chordata	Actinopterygii	Mugiliformes	Mugilidae			Moolgarda	Moolgarda perusii		Nicolas Hubert	nicolas.hubert@ird.fr	Morphology
BIF1188	Chordata	Actinopterygii	Mugiliformes	Mugilidae			Moolgarda	Moolgarda perusii		Nicolas Hubert	nicolas.hubert@ird.fr	Morphology
BIF1323	Chordata	Actinopterygii	Mugiliformes	Mugilidae			Moolgarda	Moolgarda perusii		Nicolas Hubert	nicolas.hubert@ird.fr	Morphology
BIF1181	Chordata	Actinopterygii	Mugiliformes	Mugilidae			Moolgarda	Moolgarda perusii		Nicolas Hubert	nicolas.hubert@ird.fr	Morphology
BIF1322	Chordata	Actinopterygii	Mugiliformes	Mugilidae			Moolgarda	Moolgarda perusii		Nicolas Hubert	nicolas.hubert@ird.fr	Morphology
BIF1324	Chordata	Actinopterygii	Mugiliformes	Mugilidae			Moolgarda	Moolgarda perusii		Nicolas Hubert	nicolas.hubert@ird.fr	Morphology
BIF1326	Chordata	Actinopterygii	Mugiliformes	Mugilidae			Moolgarda	Moolgarda perusii		Nicolas Hubert	nicolas.hubert@ird.fr	Morphology
BIF1327	Chordata	Actinopterygii	Mugiliformes	Mugilidae			Moolgarda	Moolgarda perusii		Nicolas Hubert	nicolas.hubert@ird.fr	Morphology
BIF1328	Chordata	Actinopterygii	Mugiliformes	Mugilidae			Moolgarda	Moolgarda perusii		Nicolas Hubert	nicolas.hubert@ird.fr	Morphology
BIF1329	Chordata	Actinopterygii	Mugiliformes	Mugilidae			Moolgarda	Moolgarda perusii		Nicolas Hubert	nicolas.hubert@ird.fr	Morphology
BIF1330	Chordata	Actinopterygii	Mugiliformes	Mugilidae			Moolgarda	Moolgarda perusii		Nicolas Hubert	nicolas.hubert@ird.fr	Morphology
BIF1065	Chordata	Actinopterygii	Mugiliformes	Mugilidae			Planiliza	Planiliza parsia		Nicolas Hubert	nicolas.hubert@ird.fr	Morphology	|BOLD_curation_from|Chelon parsia
BIF1054	Chordata	Actinopterygii	Mugiliformes	Mugilidae			Planiliza	Planiliza parsia		Nicolas Hubert	nicolas.hubert@ird.fr	Morphology	|BOLD_curation_from|Chelon parsia
BIF1060	Chordata	Actinopterygii	Mugiliformes	Mugilidae			Planiliza	Planiliza parsia		Nicolas Hubert	nicolas.hubert@ird.fr	Morphology	|BOLD_curation_from|Chelon parsia
BIF1030	Chordata	Actinopterygii	Mugiliformes	Mugilidae			Planiliza	Planiliza parsia		Nicolas Hubert	nicolas.hubert@ird.fr	Morphology	|BOLD_curation_from|Chelon parsia
BIF1012	Chordata	Actinopterygii	Mugiliformes	Mugilidae			Planiliza	Planiliza parsia		Nicolas Hubert	nicolas.hubert@ird.fr	Morphology	|BOLD_curation_from|Chelon parsia
BIF1014	Chordata	Actinopterygii	Mugiliformes	Mugilidae			Planiliza	Planiliza parsia		Nicolas Hubert	nicolas.hubert@ird.fr	Morphology	|BOLD_curation_from|Chelon parsia
BIF1043	Chordata	Actinopterygii	Mugiliformes	Mugilidae			Planiliza	Planiliza parsia		Nicolas Hubert	nicolas.hubert@ird.fr	Morphology	|BOLD_curation_from|Chelon parsia
BIF1068	Chordata	Actinopterygii	Mugiliformes	Mugilidae			Planiliza	Planiliza parsia		Nicolas Hubert	nicolas.hubert@ird.fr	Morphology	|BOLD_curation_from|Chelon parsia
BIF1019	Chordata	Actinopterygii	Mugiliformes	Mugilidae			Planiliza	Planiliza parsia		Nicolas Hubert	nicolas.hubert@ird.fr	Morphology	|BOLD_curation_from|Chelon parsia
BIF1029	Chordata	Actinopterygii	Mugiliformes	Mugilidae			Planiliza	Planiliza parsia		Nicolas Hubert	nicolas.hubert@ird.fr	Morphology	|BOLD_curation_from|Chelon parsia
BIF1062	Chordata	Actinopterygii	Mugiliformes	Mugilidae			Planiliza	Planiliza parsia		Nicolas Hubert	nicolas.hubert@ird.fr	Morphology	|BOLD_curation_from|Chelon parsia
BIF1013	Chordata	Actinopterygii	Mugiliformes	Mugilidae			Planiliza	Planiliza parsia		Nicolas Hubert	nicolas.hubert@ird.fr	Morphology	|BOLD_curation_from|Chelon parsia
BIF1041	Chordata	Actinopterygii	Mugiliformes	Mugilidae			Planiliza	Planiliza parsia		Nicolas Hubert	nicolas.hubert@ird.fr	Morphology	|BOLD_curation_from|Chelon parsia
BIF1037	Chordata	Actinopterygii	Mugiliformes	Mugilidae			Planiliza	Planiliza parsia		Nicolas Hubert	nicolas.hubert@ird.fr	Morphology	|BOLD_curation_from|Chelon parsia
BIF1070	Chordata	Actinopterygii	Mugiliformes	Mugilidae			Planiliza	Planiliza parsia		Nicolas Hubert	nicolas.hubert@ird.fr	Morphology	|BOLD_curation_from|Chelon parsia
BIF1011	Chordata	Actinopterygii	Mugiliformes	Mugilidae			Planiliza	Planiliza parsia		Nicolas Hubert	nicolas.hubert@ird.fr	Morphology	|BOLD_curation_from|Chelon parsia
BIF1028	Chordata	Actinopterygii	Mugiliformes	Mugilidae			Planiliza	Planiliza parsia		Nicolas Hubert	nicolas.hubert@ird.fr	Morphology	|BOLD_curation_from|Chelon parsia
BIF1023	Chordata	Actinopterygii	Mugiliformes	Mugilidae			Planiliza	Planiliza parsia		Nicolas Hubert	nicolas.hubert@ird.fr	Morphology	|BOLD_curation_from|Chelon parsia
BIF1053	Chordata	Actinopterygii	Mugiliformes	Mugilidae			Planiliza	Planiliza parsia		Nicolas Hubert	nicolas.hubert@ird.fr	Morphology	|BOLD_curation_from|Chelon parsia
BIF1346	Chordata	Actinopterygii	Mugiliformes	Mugilidae			Planiliza	Planiliza parsia		Nicolas Hubert	nicolas.hubert@ird.fr	Morphology	|BOLD_curation_from|Chelon parsia
BIF1061	Chordata	Actinopterygii	Mugiliformes	Mugilidae			Planiliza	Planiliza parsia		Nicolas Hubert	nicolas.hubert@ird.fr	Morphology	|BOLD_curation_from|Chelon parsia
BIF1034	Chordata	Actinopterygii	Mugiliformes	Mugilidae			Planiliza	Planiliza parsia		Nicolas Hubert	nicolas.hubert@ird.fr	Morphology	|BOLD_curation_from|Chelon parsia
BIF1040	Chordata	Actinopterygii	Mugiliformes	Mugilidae			Planiliza	Planiliza parsia		Nicolas Hubert	nicolas.hubert@ird.fr	Morphology	|BOLD_curation_from|Chelon parsia
BIF1039	Chordata	Actinopterygii	Mugiliformes	Mugilidae			Planiliza	Planiliza parsia		Nicolas Hubert	nicolas.hubert@ird.fr	Morphology	|BOLD_curation_from|Chelon parsia
BIF1074	Chordata	Actinopterygii	Mugiliformes	Mugilidae			Planiliza	Planiliza parsia		Nicolas Hubert	nicolas.hubert@ird.fr	Morphology	|BOLD_curation_from|Chelon parsia
BIF1038	Chordata	Actinopterygii	Mugiliformes	Mugilidae			Planiliza	Planiliza parsia		Nicolas Hubert	nicolas.hubert@ird.fr	Morphology	|BOLD_curation_from|Chelon parsia
BIF1045	Chordata	Actinopterygii	Mugiliformes	Mugilidae			Planiliza	Planiliza parsia		Nicolas Hubert	nicolas.hubert@ird.fr	Morphology	|BOLD_curation_from|Chelon parsia
BIF1057	Chordata	Actinopterygii	Mugiliformes	Mugilidae			Planiliza	Planiliza parsia		Nicolas Hubert	nicolas.hubert@ird.fr	Morphology	|BOLD_curation_from|Chelon parsia
BIF1032	Chordata	Actinopterygii	Mugiliformes	Mugilidae			Planiliza	Planiliza parsia		Nicolas Hubert	nicolas.hubert@ird.fr	Morphology	|BOLD_curation_from|Chelon parsia
BIF1049	Chordata	Actinopterygii	Mugiliformes	Mugilidae			Planiliza	Planiliza parsia		Nicolas Hubert	nicolas.hubert@ird.fr	Morphology	|BOLD_curation_from|Chelon parsia
BIF1044	Chordata	Actinopterygii	Mugiliformes	Mugilidae			Planiliza	Planiliza parsia		Nicolas Hubert	nicolas.hubert@ird.fr	Morphology	|BOLD_curation_from|Chelon parsia
BIF1341	Chordata	Actinopterygii	Mugiliformes	Mugilidae			Planiliza	Planiliza parsia		Nicolas Hubert	nicolas.hubert@ird.fr	Morphology	|BOLD_curation_from|Chelon parsia
BIF1342	Chordata	Actinopterygii	Mugiliformes	Mugilidae			Planiliza	Planiliza parsia		Nicolas Hubert	nicolas.hubert@ird.fr	Morphology	|BOLD_curation_from|Chelon parsia
BIF1343	Chordata	Actinopterygii	Mugiliformes	Mugilidae			Planiliza	Planiliza parsia		Nicolas Hubert	nicolas.hubert@ird.fr	Morphology	|BOLD_curation_from|Chelon parsia
BIF1344	Chordata	Actinopterygii	Mugiliformes	Mugilidae			Planiliza	Planiliza parsia		Nicolas Hubert	nicolas.hubert@ird.fr	Morphology	|BOLD_curation_from|Chelon parsia
BIF1345	Chordata	Actinopterygii	Mugiliformes	Mugilidae			Planiliza	Planiliza parsia		Nicolas Hubert	nicolas.hubert@ird.fr	Morphology	|BOLD_curation_from|Chelon parsia
BIF1347	Chordata	Actinopterygii	Mugiliformes	Mugilidae			Planiliza	Planiliza parsia		Nicolas Hubert	nicolas.hubert@ird.fr	Morphology	|BOLD_curation_from|Chelon parsia
BIF1348	Chordata	Actinopterygii	Mugiliformes	Mugilidae			Planiliza	Planiliza parsia		Nicolas Hubert	nicolas.hubert@ird.fr	Morphology	|BOLD_curation_from|Chelon parsia
BIF1349	Chordata	Actinopterygii	Mugiliformes	Mugilidae			Planiliza	Planiliza parsia		Nicolas Hubert	nicolas.hubert@ird.fr	Morphology	|BOLD_curation_from|Chelon parsia
BIF1350	Chordata	Actinopterygii	Mugiliformes	Mugilidae			Planiliza	Planiliza parsia		Nicolas Hubert	nicolas.hubert@ird.fr	Morphology	|BOLD_curation_from|Chelon parsia
BIF3559	Chordata	Actinopterygii	Mugiliformes	Mugilidae			Planiliza	Planiliza parsia		Nicolas Hubert	nicolas.hubert@ird.fr	Morphology	|BOLD_curation_from|Chelon parsia
BIF3560	Chordata	Actinopterygii	Mugiliformes	Mugilidae			Planiliza	Planiliza parsia		Nicolas Hubert	nicolas.hubert@ird.fr	Morphology	|BOLD_curation_from|Chelon parsia
BIF3562	Chordata	Actinopterygii	Mugiliformes	Mugilidae			Planiliza	Planiliza parsia		Nicolas Hubert	nicolas.hubert@ird.fr	Morphology	|BOLD_curation_from|Chelon parsia
BIF3563	Chordata	Actinopterygii	Mugiliformes	Mugilidae			Planiliza	Planiliza parsia		Nicolas Hubert	nicolas.hubert@ird.fr	Morphology	|BOLD_curation_from|Chelon parsia
BIF3564	Chordata	Actinopterygii	Mugiliformes	Mugilidae			Planiliza	Planiliza parsia		Nicolas Hubert	nicolas.hubert@ird.fr	Morphology	|BOLD_curation_from|Chelon parsia
BIF3565	Chordata	Actinopterygii	Mugiliformes	Mugilidae			Planiliza	Planiliza parsia		Nicolas Hubert	nicolas.hubert@ird.fr	Morphology	|BOLD_curation_from|Chelon parsia
BIF3575	Chordata	Actinopterygii	Mugiliformes	Mugilidae			Planiliza	Planiliza parsia		Nicolas Hubert	nicolas.hubert@ird.fr	Morphology	|BOLD_curation_from|Chelon parsia
BIF1200	Chordata	Actinopterygii	Mugiliformes	Mugilidae			Moolgarda	Moolgarda sp. 1		Nicolas Hubert	nicolas.hubert@ird.fr	Morphology
BIF1199	Chordata	Actinopterygii	Mugiliformes	Mugilidae			Moolgarda	Moolgarda sp. 1		Nicolas Hubert	nicolas.hubert@ird.fr	Morphology
BIF1195	Chordata	Actinopterygii	Mugiliformes	Mugilidae			Moolgarda	Moolgarda sp. 1		Nicolas Hubert	nicolas.hubert@ird.fr	Morphology
BIF1187	Chordata	Actinopterygii	Mugiliformes	Mugilidae			Moolgarda	Moolgarda sp. 1		Nicolas Hubert	nicolas.hubert@ird.fr	Morphology
BIF1321	Chordata	Actinopterygii	Mugiliformes	Mugilidae			Moolgarda	Moolgarda sp. 1		Nicolas Hubert	nicolas.hubert@ird.fr	Morphology
BIF1325	Chordata	Actinopterygii	Mugiliformes	Mugilidae			Moolgarda	Moolgarda sp. 1		Nicolas Hubert	nicolas.hubert@ird.fr	Morphology
BIF1186	Chordata	Actinopterygii	Mugiliformes	Mugilidae			Moolgarda	Moolgarda sp. 1		Nicolas Hubert	nicolas.hubert@ird.fr	Morphology
BIF1198	Chordata	Actinopterygii	Mugiliformes	Mugilidae			Moolgarda	Moolgarda sp. 1		Nicolas Hubert	nicolas.hubert@ird.fr	Morphology
IRD BIF5605.2	Chordata	Actinopterygii	Mugiliformes	Mugilidae						Nicolas Hubert	nicolas.hubert@ird.fr
IRD BIF5615.2	Chordata	Actinopterygii	Mugiliformes	Mugilidae						Nicolas Hubert	nicolas.hubert@ird.fr
PNG11	Chordata	Actinopterygii	Mugiliformes	Mugilidae			Osteomugil	Osteomugil perusii		Jean-Dominique Durand	jean-dominique.durand@ird.fr	DNA barcodes
IRD BIF5614.2	Chordata	Actinopterygii	Mugiliformes	Mugilidae						Nicolas Hubert	nicolas.hubert@ird.fr
PNG9	Chordata	Actinopterygii	Mugiliformes	Mugilidae			Crenimugil			Jean-Dominique Durand	jean-dominique.durand@ird.fr	DNA barcodes
20140802-3	Chordata	Actinopterygii	Mugiliformes	Mugilidae			Crenimugil			Jean-Dominique Durand	jean-dominique.durand@ird.fr	DNA barcodes
20150524-A	Chordata	Actinopterygii	Mugiliformes	Mugilidae			Crenimugil			Jean-Dominique Durand	jean-dominique.durand@ird.fr	DNA barcodes
20140805M	Chordata	Actinopterygii	Mugiliformes	Mugilidae			Planiliza	Planiliza subviridis		Jean-Dominique Durand	jean-dominique.durand@ird.fr	DNA barcodes
20140805P	Chordata	Actinopterygii	Mugiliformes	Mugilidae			Planiliza	Planiliza subviridis		Jean-Dominique Durand	jean-dominique.durand@ird.fr	DNA barcodes
20140805Q	Chordata	Actinopterygii	Mugiliformes	Mugilidae			Planiliza	Planiliza subviridis		Jean-Dominique Durand	jean-dominique.durand@ird.fr	DNA barcodes
PNG7	Chordata	Actinopterygii	Mugiliformes	Mugilidae			Planiliza			Jean-Dominique Durand	jean-dominique.durand@ird.fr	DNA barcodes
BIF1050	Chordata	Actinopterygii	Mugiliformes	Mugilidae			Planiliza			Jean-Dominique Durand	jean-dominique.durand@ird.fr	Morphology
BIF1026	Chordata	Actinopterygii	Mugiliformes	Mugilidae			Liza	Liza sp. 1		Nicolas Hubert	nicolas.hubert@ird.fr	Morphology
BIF1209	Chordata	Actinopterygii	Mugiliformes	Mugilidae			Planiliza			Jean-Dominique Durand	jean-dominique.durand@ird.fr	Morphology
BIF1210	Chordata	Actinopterygii	Mugiliformes	Mugilidae			Planiliza			Jean-Dominique Durand	jean-dominique.durand@ird.fr	Morphology
BIF1212	Chordata	Actinopterygii	Mugiliformes	Mugilidae			Planiliza			Jean-Dominique Durand	jean-dominique.durand@ird.fr	Morphology
BIF1208	Chordata	Actinopterygii	Mugiliformes	Mugilidae			Planiliza			Jean-Dominique Durand	jean-dominique.durand@ird.fr	Morphology
BIF1036	Chordata	Actinopterygii	Mugiliformes	Mugilidae			Planiliza			Jean-Dominique Durand	jean-dominique.durand@ird.fr	Morphology
BIF1213	Chordata	Actinopterygii	Mugiliformes	Mugilidae			Planiliza			Jean-Dominique Durand	jean-dominique.durand@ird.fr	Morphology
BIF3561	Chordata	Actinopterygii	Mugiliformes	Mugilidae			Planiliza			Jean-Dominique Durand	jean-dominique.durand@ird.fr	Morphology
BIF8361	Chordata	Actinopterygii	Mugiliformes	Mugilidae			Mugil			Nicolas Hubert	nicolas.hubert@ird.fr	morphology
BIF8362	Chordata	Actinopterygii	Mugiliformes	Mugilidae			Mugil			Nicolas Hubert	nicolas.hubert@ird.fr	morphology
BIF8363	Chordata	Actinopterygii	Mugiliformes	Mugilidae			Mugil			Nicolas Hubert	nicolas.hubert@ird.fr	morphology
BIF7220	Chordata	Actinopterygii	Mugiliformes	Mugilidae			Planiliza			Jean-Dominique Durand	jean-dominique.durand@ird.fr	morphology
BIF7221	Chordata	Actinopterygii	Mugiliformes	Mugilidae			Planiliza			Jean-Dominique Durand	jean-dominique.durand@ird.fr	morphology
BIF7222	Chordata	Actinopterygii	Mugiliformes	Mugilidae			Planiliza			Jean-Dominique Durand	jean-dominique.durand@ird.fr	morphology
BIF7225	Chordata	Actinopterygii	Mugiliformes	Mugilidae			Planiliza			Jean-Dominique Durand	jean-dominique.durand@ird.fr	morphology
BIF7226	Chordata	Actinopterygii	Mugiliformes	Mugilidae			Planiliza			Jean-Dominique Durand	jean-dominique.durand@ird.fr	morphology
BIF7227	Chordata	Actinopterygii	Mugiliformes	Mugilidae			Planiliza			Jean-Dominique Durand	jean-dominique.durand@ird.fr	morphology
IRD BIF4068.2	Chordata	Actinopterygii	Mugiliformes	Mugilidae			Mugil			Nicolas Hubert	nicolas.hubert@ird.fr
IRD BIF4123.2	Chordata	Actinopterygii	Mugiliformes	Mugilidae			Mugil			Nicolas Hubert	nicolas.hubert@ird.fr
IRD BIF6175.2	Chordata	Actinopterygii	Mugiliformes	Mugilidae			Mugil			Nicolas Hubert	nicolas.hubert@ird.fr
IRD BIF6174.2	Chordata	Actinopterygii	Mugiliformes	Mugilidae			Mugil			Nicolas Hubert	nicolas.hubert@ird.fr
IRD BIF6172.2	Chordata	Actinopterygii	Mugiliformes	Mugilidae			Mugil			Nicolas Hubert	nicolas.hubert@ird.fr
IRD BIF6176.2	Chordata	Actinopterygii	Mugiliformes	Mugilidae			Mugil			Nicolas Hubert	nicolas.hubert@ird.fr
IRD BIF6173.2	Chordata	Actinopterygii	Mugiliformes	Mugilidae			Mugil			Nicolas Hubert	nicolas.hubert@ird.fr
BIF6171.2	Chordata	Actinopterygii	Mugiliformes	Mugilidae			Mugil	Mugil sp. 2		Nicolas Hubert	nicolas.hubert@ird.fr
20140805O	Chordata	Actinopterygii	Mugiliformes	Mugilidae			Osteomugil			Jean-Dominique Durand	jean-dominique.durand@ird.fr	DNA barcodes
PNG6	Chordata	Actinopterygii	Mugiliformes	Mugilidae			Planiliza	Planiliza subviridis		Jean-Dominique Durand	jean-dominique.durand@ird.fr	DNA barcodes
20140805N	Chordata	Actinopterygii	Mugiliformes	Mugilidae			Planiliza	Planiliza subviridis		Jean-Dominique Durand	jean-dominique.durand@ird.fr	DNA barcodes
IRD BIF6534.2	Chordata	Actinopterygii	Mugiliformes	Mugilidae						Nicolas Hubert	nicolas.hubert@ird.fr
BIF6170.2	Chordata	Actinopterygii	Mugiliformes	Mugilidae			Planiliza					morphology
BIF6169.2	Chordata	Actinopterygii	Mugiliformes	Mugilidae			Mugil	Mugil sp. 1		Nicolas Hubert	nicolas.hubert@ird.fr
IRD BIF6535.2	Chordata	Actinopterygii	Mugiliformes	Mugilidae						Nicolas Hubert	nicolas.hubert@ird.fr
PNG10	Chordata	Actinopterygii	Mugiliformes	Mugilidae			Crenimugil			Jean-Dominique Durand	jean-dominique.durand@ird.fr	DNA barcodes
PNG237	Chordata	Actinopterygii	Mugiliformes	Mugilidae			Crenimugil			Jean-Dominique Durand	jean-dominique.durand@ird.fr	DNA barcodes
PNG-KAV1	Chordata	Actinopterygii	Mugiliformes	Mugilidae			Crenimugil			Jean-Dominique Durand	jean-dominique.durand@ird.fr	DNA barcodes
PNG-KAV2	Chordata	Actinopterygii	Mugiliformes	Mugilidae			Crenimugil			Jean-Dominique Durand	jean-dominique.durand@ird.fr	DNA barcodes
PNG-KAV3	Chordata	Actinopterygii	Mugiliformes	Mugilidae			Crenimugil			Jean-Dominique Durand	jean-dominique.durand@ird.fr	DNA barcodes
BIF8442	Chordata	Actinopterygii	Mugiliformes	Mugilidae			Planiliza			Jean-Dominique Durand	jean-dominique.durand@ird.fr	morphology
BIF8443	Chordata	Actinopterygii	Mugiliformes	Mugilidae			Planiliza			Jean-Dominique Durand	jean-dominique.durand@ird.fr	morphology
BIF8444	Chordata	Actinopterygii	Mugiliformes	Mugilidae			Planiliza			Jean-Dominique Durand	jean-dominique.durand@ird.fr	morphology
BIF8445	Chordata	Actinopterygii	Mugiliformes	Mugilidae			Planiliza			Jean-Dominique Durand	jean-dominique.durand@ird.fr	morphology
PNG12	Chordata	Actinopterygii	Mugiliformes	Mugilidae			Osteomugil			Jean-Dominique Durand	jean-dominique.durand@ird.fr	DNA barcodes
PNG13	Chordata	Actinopterygii	Mugiliformes	Mugilidae			Osteomugil			Jean-Dominique Durand	jean-dominique.durand@ird.fr	DNA barcodes
PNG14	Chordata	Actinopterygii	Mugiliformes	Mugilidae			Osteomugil			Jean-Dominique Durand	jean-dominique.durand@ird.fr	DNA barcodes

## Sheet: Specimen Details
Project:	BIFV;WPRFM (245 records selected)			User:	Erwan Delrieu-Trottin
Created:	2019-10-04
Sample ID	Sex	Reproduction	Life Stage	Extra Info	Notes	Voucher Status	Tissue Descriptor	External URLs	Associated Taxa	Associated Specimens
BIF0277						Vouchered:Registered Collection	Muscle
BIF0278						Vouchered:Registered Collection	Muscle
BIF0279						Vouchered:Registered Collection	Muscle
BIF0280						Vouchered:Registered Collection	Muscle
BIF0281						Vouchered:Registered Collection	Muscle
BIF0282						Vouchered:Registered Collection	Muscle
BIF0275						Vouchered:Registered Collection	Muscle
BIF0354						Vouchered:Registered Collection	Muscle
BIF0355						Vouchered:Registered Collection	Muscle
IRD BIF5609.2						vouchered: registered collection	Muscle
IRD BIF5607.2						vouchered: registered collection	Muscle
IRD BIF5608.2						vouchered: registered collection	Muscle
BIF5596.2				Mugilidae sp.
FRLM 35703						Vouchered:Registered Collection	Muscle
FRLM 35704						Vouchered:Registered Collection	Muscle
FRLM 35705						Vouchered:Registered Collection	Muscle
LspBali-01						Vouchered:Registered Collection	Muscle
BIF7218						Vouchered:Registered Collection	Muscle
BIF7219						Vouchered:Registered Collection	Muscle
BIF5603.2				Mugilidae sp.
BIF5604.2				Mugilidae sp.
IRD BIF5601.2						vouchered: registered collection	Muscle
IRD BIF5612.2						vouchered: registered collection	Muscle
IRD BIF5616.2						vouchered: registered collection	Muscle
IRD BIF5610.2						vouchered: registered collection	Muscle
IRD BIF5593.2						vouchered: registered collection	Muscle
IRD BIF6536.2						vouchered: registered collection	Muscle
IRD BIF5606.2						vouchered: registered collection	Muscle
IRD BIF5617.2						vouchered: registered collection	Muscle
20131102-X						Vouchered:Registered Collection	Muscle
REF-17-0839						Vouchered:Registered Collection	Muscle
REF-17-0840						Vouchered:Registered Collection	Muscle
REF-17-0841						Vouchered:Registered Collection	Muscle
REF-17-0842						Vouchered:Registered Collection	Muscle
REF-17-1456						Vouchered:Registered Collection	Muscle
REF-17-1457						Vouchered:Registered Collection	Muscle
PNG5						Vouchered:Registered Collection	Muscle
PNG8						Vouchered:Registered Collection	Muscle
FRLM 40075						Vouchered:Registered Collection	Muscle
FRLM 40076						Vouchered:Registered Collection	Muscle
FRLM 40077						Vouchered:Registered Collection	Muscle
FRLM 35686						Vouchered:Registered Collection	Muscle
FRLM 35687						Vouchered:Registered Collection	Muscle
BIF0283						Vouchered:Registered Collection	Muscle
BIF0284						Vouchered:Registered Collection	Muscle
BIF0285						Vouchered:Registered Collection	Muscle
BIF0286						Vouchered:Registered Collection	Muscle
BIF0287						Vouchered:Registered Collection	Muscle
BIF0288						Vouchered:Registered Collection	Muscle
BIF0290						Vouchered:Registered Collection	Muscle
BIF0289						Vouchered:Registered Collection	Muscle
BIF5595.2				Mugilidae sp.
BIF5597.2				Mugilidae sp.
BIF5598.2				Mugilidae sp.
BIF5599.2				Mugilidae sp.
BIF6533.2
IRD BIF5600.2						vouchered: registered collection	Muscle
IRD BIF5611.2						vouchered: registered collection	Muscle
IRD BIF5613.2						vouchered: registered collection	Muscle
IRD BIF6531.2						vouchered: registered collection	Muscle
IRD BIF5602.2						vouchered: registered collection	Muscle
IRD BIF4066.2						vouchered: registered collection	Muscle
BIF5594.2				Mugilidae sp.
PNG236						Vouchered:Registered Collection	Muscle
REF-17-0644						Vouchered:Registered Collection	Muscle
REF-17-1149						Vouchered:Registered Collection	Muscle
REF-17-2042						Vouchered:Registered Collection	Muscle
BIF1042						Vouchered:Registered Collection	Muscle
BIF1009						Vouchered:Registered Collection	Muscle
BIF1072						Vouchered:Registered Collection	Muscle
BIF1031						Vouchered:Registered Collection	Muscle
BIF1067						Vouchered:Registered Collection	Muscle
BIF1056						Vouchered:Registered Collection	Muscle
BIF1025						Vouchered:Registered Collection	Muscle
BIF1055						Vouchered:Registered Collection	Muscle
BIF1066						Vouchered:Registered Collection	Muscle
BIF1059						Vouchered:Registered Collection	Muscle
BIF1079						Vouchered:Registered Collection	Muscle
BIF1077						Vouchered:Registered Collection	Muscle
BIF1078						Vouchered:Registered Collection	Muscle
BIF1076						Vouchered:Registered Collection	Muscle
BIF1080						Vouchered:Registered Collection	Muscle
BIF1022						Vouchered:Registered Collection	Muscle
BIF1058						Vouchered:Registered Collection	Muscle
BIF1071						Vouchered:Registered Collection	Muscle
BIF1016						Vouchered:Registered Collection	Muscle
BIF1017						Vouchered:Registered Collection	Muscle
BIF1064						Vouchered:Registered Collection	Muscle
BIF1020						Vouchered:Registered Collection	Muscle
BIF1024						Vouchered:Registered Collection	Muscle
BIF1073						Vouchered:Registered Collection	Muscle
BIF1046						Vouchered:Registered Collection	Muscle
BIF1015						Vouchered:Registered Collection	Muscle
BIF1051						Vouchered:Registered Collection	Muscle
BIF8468						Vouchered:Registered Collection	Muscle
BIF8469						Vouchered:Registered Collection	Muscle
BIF8598						Vouchered:Registered Collection	Muscle
BIF6532.2
REF-17-0843						Vouchered:Registered Collection	Muscle
REF-17-0844						Vouchered:Registered Collection	Muscle
REF-17-0845						Vouchered:Registered Collection	Muscle
IRD BIF4067.2						vouchered: registered collection	Muscle
BIF0353						Vouchered:Registered Collection	Muscle
BIF1010						Vouchered:Registered Collection	Muscle
BIF1052						Vouchered:Registered Collection	Muscle
BIF1204						Vouchered:Registered Collection	Muscle
BIF1206						Vouchered:Registered Collection	Muscle
BIF1182						Vouchered:Registered Collection	Muscle
BIF1205						Vouchered:Registered Collection	Muscle
BIF1184						Vouchered:Registered Collection	Muscle
BIF1207						Vouchered:Registered Collection	Muscle
BIF1193						Vouchered:Registered Collection	Muscle
BIF1202						Vouchered:Registered Collection	Muscle
BIF1197						Vouchered:Registered Collection	Muscle
BIF1183						Vouchered:Registered Collection	Muscle
BIF1185						Vouchered:Registered Collection	Muscle
BIF1190						Vouchered:Registered Collection	Muscle
BIF1192						Vouchered:Registered Collection	Muscle
BIF1194						Vouchered:Registered Collection	Muscle
BIF1189						Vouchered:Registered Collection	Muscle
BIF1203						Vouchered:Registered Collection	Muscle
BIF1191						Vouchered:Registered Collection	Muscle
BIF1196						Vouchered:Registered Collection	Muscle
BIF1201						Vouchered:Registered Collection	Muscle
BIF1188						Vouchered:Registered Collection	Muscle
BIF1323						Vouchered:Registered Collection	Muscle
BIF1181						Vouchered:Registered Collection	Muscle
BIF1322						Vouchered:Registered Collection	Muscle
BIF1324						Vouchered:Registered Collection	Muscle
BIF1326						Vouchered:Registered Collection	Muscle
BIF1327						Vouchered:Registered Collection	Muscle
BIF1328						Vouchered:Registered Collection	Muscle
BIF1329						Vouchered:Registered Collection	Muscle
BIF1330						Vouchered:Registered Collection	Muscle
BIF1065						Vouchered:Registered Collection	Muscle
BIF1054						Vouchered:Registered Collection	Muscle
BIF1060						Vouchered:Registered Collection	Muscle
BIF1030						Vouchered:Registered Collection	Muscle
BIF1012						Vouchered:Registered Collection	Muscle
BIF1014						Vouchered:Registered Collection	Muscle
BIF1043						Vouchered:Registered Collection	Muscle
BIF1068						Vouchered:Registered Collection	Muscle
BIF1019						Vouchered:Registered Collection	Muscle
BIF1029						Vouchered:Registered Collection	Muscle
BIF1062						Vouchered:Registered Collection	Muscle
BIF1013						Vouchered:Registered Collection	Muscle
BIF1041						Vouchered:Registered Collection	Muscle
BIF1037						Vouchered:Registered Collection	Muscle
BIF1070						Vouchered:Registered Collection	Muscle
BIF1011						Vouchered:Registered Collection	Muscle
BIF1028						Vouchered:Registered Collection	Muscle
BIF1023						Vouchered:Registered Collection	Muscle
BIF1053						Vouchered:Registered Collection	Muscle
BIF1346						Vouchered:Registered Collection	Muscle
BIF1061						Vouchered:Registered Collection	Muscle
BIF1034						Vouchered:Registered Collection	Muscle
BIF1040						Vouchered:Registered Collection	Muscle
BIF1039						Vouchered:Registered Collection	Muscle
BIF1074						Vouchered:Registered Collection	Muscle
BIF1038						Vouchered:Registered Collection	Muscle
BIF1045						Vouchered:Registered Collection	Muscle
BIF1057						Vouchered:Registered Collection	Muscle
BIF1032						Vouchered:Registered Collection	Muscle
BIF1049						Vouchered:Registered Collection	Muscle
BIF1044						Vouchered:Registered Collection	Muscle
BIF1341						Vouchered:Registered Collection	Muscle
BIF1342						Vouchered:Registered Collection	Muscle
BIF1343						Vouchered:Registered Collection	Muscle
BIF1344						Vouchered:Registered Collection	Muscle
BIF1345						Vouchered:Registered Collection	Muscle
BIF1347						Vouchered:Registered Collection	Muscle
BIF1348						Vouchered:Registered Collection	Muscle
BIF1349						Vouchered:Registered Collection	Muscle
BIF1350						Vouchered:Registered Collection	Muscle
BIF3559						Vouchered:Registered Collection	Muscle
BIF3560						Vouchered:Registered Collection	Muscle
BIF3562						Vouchered:Registered Collection	Muscle
BIF3563						Vouchered:Registered Collection	Muscle
BIF3564						Vouchered:Registered Collection	Muscle
BIF3565						Vouchered:Registered Collection	Muscle
BIF3575						Vouchered:Registered Collection	Muscle
BIF1200						Vouchered:Registered Collection	Muscle
BIF1199						Vouchered:Registered Collection	Muscle
BIF1195						Vouchered:Registered Collection	Muscle
BIF1187						Vouchered:Registered Collection	Muscle
BIF1321						Vouchered:Registered Collection	Muscle
BIF1325						Vouchered:Registered Collection	Muscle
BIF1186						Vouchered:Registered Collection	Muscle
BIF1198						Vouchered:Registered Collection	Muscle
IRD BIF5605.2						vouchered: registered collection	Muscle
IRD BIF5615.2						vouchered: registered collection	Muscle
PNG11						Vouchered:Registered Collection	Muscle
IRD BIF5614.2						vouchered: registered collection	Muscle
PNG9						Vouchered:Registered Collection	Muscle
20140802-3						Vouchered:Registered Collection	Muscle
20150524-A						Vouchered:Registered Collection	Muscle
20140805M						Vouchered:Registered Collection	Muscle
20140805P						Vouchered:Registered Collection	Muscle
20140805Q						Vouchered:Registered Collection	Muscle
PNG7						Vouchered:Registered Collection	Muscle
BIF1050						Vouchered:Registered Collection	Muscle
BIF1026						Vouchered:Registered Collection	Muscle
BIF1209						Vouchered:Registered Collection	Muscle
BIF1210						Vouchered:Registered Collection	Muscle
BIF1212						Vouchered:Registered Collection	Muscle
BIF1208						Vouchered:Registered Collection	Muscle
BIF1036						Vouchered:Registered Collection	Muscle
BIF1213						Vouchered:Registered Collection	Muscle
BIF3561						Vouchered:Registered Collection	Muscle
BIF8361						Vouchered:Registered Collection	Muscle
BIF8362						Vouchered:Registered Collection	Muscle
BIF8363						Vouchered:Registered Collection	Muscle
BIF7220						Vouchered:Registered Collection	Muscle
BIF7221						Vouchered:Registered Collection	Muscle
BIF7222						Vouchered:Registered Collection	Muscle
BIF7225						Vouchered:Registered Collection	Muscle
BIF7226						Vouchered:Registered Collection	Muscle
BIF7227						Vouchered:Registered Collection	Muscle
IRD BIF4068.2						vouchered: registered collection	Muscle
IRD BIF4123.2						vouchered: registered collection	Muscle
IRD BIF6175.2						vouchered: registered collection	Muscle
IRD BIF6174.2						vouchered: registered collection	Muscle
IRD BIF6172.2						vouchered: registered collection	Muscle
IRD BIF6176.2						vouchered: registered collection	Muscle
IRD BIF6173.2						vouchered: registered collection	Muscle
BIF6171.2
20140805O						Vouchered:Registered Collection	Muscle
PNG6						Vouchered:Registered Collection	Muscle
20140805N						Vouchered:Registered Collection	Muscle
IRD BIF6534.2						vouchered: registered collection	Muscle
BIF6170.2
BIF6169.2
IRD BIF6535.2						vouchered: registered collection	Muscle
PNG10						Vouchered:Registered Collection	Muscle
PNG237						Vouchered:Registered Collection	Muscle
PNG-KAV1						Vouchered:Registered Collection	Muscle
PNG-KAV2						Vouchered:Registered Collection	Muscle
PNG-KAV3						Vouchered:Registered Collection	Muscle
BIF8442						Vouchered:Registered Collection	Muscle
BIF8443						Vouchered:Registered Collection	Muscle
BIF8444						Vouchered:Registered Collection	Muscle
BIF8445						Vouchered:Registered Collection	Muscle
PNG12						Vouchered:Registered Collection	Muscle
PNG13						Vouchered:Registered Collection	Muscle
PNG14						Vouchered:Registered Collection	Muscle

## Sheet: Collection Data
Project:	BIFV;WPRFM (245 records selected)			User:	Erwan Delrieu-Trottin
Created:	2019-10-04
Sample ID	Collectors	Collection Date	Country/Ocean	State/Province	Region	Sector	Exact Site	Lat	Lon	Elev	Depth	Elevation Precision	Depth Precision	GPS Source	Coordinate Accuracy	Event Time	Collection Date Accuracy	Habitat	Sampling Protocol	Collection Notes	Site Code	Collection Event ID
BIF0277	Nicolas Hubert, Renny Hadiaty, Aditya Hutama, Sopian Sauri, Sumanta	22-Nov-2012	Indonesia	Jawa Barat		Kabupaten Sukabumi	Ci Tepus	-6.973	106.526	16								Estuary	Seine net 10m	Java
BIF0278	Nicolas Hubert, Renny Hadiaty, Aditya Hutama, Sopian Sauri, Sumanta	22-Nov-2012	Indonesia	Jawa Barat		Kabupaten Sukabumi	Ci Tepus	-6.973	106.526	16								Estuary	Seine net 10m	Java
BIF0279	Nicolas Hubert, Renny Hadiaty, Aditya Hutama, Sopian Sauri, Sumanta	22-Nov-2012	Indonesia	Jawa Barat		Kabupaten Sukabumi	Ci Tepus	-6.973	106.526	16								Estuary	Seine net 10m	Java
BIF0280	Nicolas Hubert, Renny Hadiaty, Aditya Hutama, Sopian Sauri, Sumanta	22-Nov-2012	Indonesia	Jawa Barat		Kabupaten Sukabumi	Ci Tepus	-6.973	106.526	16								Estuary	Seine net 10m	Java
BIF0281	Nicolas Hubert, Renny Hadiaty, Aditya Hutama, Sopian Sauri, Sumanta	22-Nov-2012	Indonesia	Jawa Barat		Kabupaten Sukabumi	Ci Tepus	-6.973	106.526	16								Estuary	Seine net 10m	Java
BIF0282	Nicolas Hubert, Renny Hadiaty, Aditya Hutama, Sopian Sauri, Sumanta	22-Nov-2012	Indonesia	Jawa Barat		Kabupaten Sukabumi	Ci Tepus	-6.973	106.526	16								Estuary	Seine net 10m	Java
BIF0275	Nicolas Hubert, Renny Hadiaty, Aditya Hutama, Sopian Sauri, Sumanta	22-Nov-2012	Indonesia	Jawa Barat		Kabupaten Sukabumi	Ci Tepus	-6.973	106.526	16								Estuary	Seine net 10m	Java
BIF0354	Nicolas Hubert, Renny Hadiaty, Aditya Hutama, Sopian Sauri, Sumanta	23-Nov-2012	Indonesia	Jawa Barat		Kabupaten Sukabumi	Ci Pawenang	-6.956	106.462	8								Estuary	Electroshocker	Java
BIF0355	Nicolas Hubert, Renny Hadiaty, Aditya Hutama, Sopian Sauri, Sumanta	23-Nov-2012	Indonesia	Jawa Barat		Kabupaten Sukabumi	Ci Pawenang	-6.956	106.462	8								Estuary	Electroshocker	Java
IRD BIF5609.2	Hubert, N., Darhuddin, H., Keith, P., Limmon, G., Busson, F	04-Apr-2016	Indonesia	Maluku	Ambon Island	Ambon	Pasar ikan Arumbai	-3.68787	128.186										Fish market	Maluku Islands
IRD BIF5607.2	Hubert, N., Darhuddin, H., Keith, P., Limmon, G., Busson, F	04-Apr-2016	Indonesia	Maluku	Ambon Island	Ambon	Pasar ikan Arumbai	-3.68787	128.186										Fish market	Maluku Islands
IRD BIF5608.2	Hubert, N., Darhuddin, H., Keith, P., Limmon, G., Busson, F	04-Apr-2016	Indonesia	Maluku	Ambon Island	Ambon	Pasar ikan Arumbai	-3.68787	128.186										Fish market	Maluku Islands
BIF5596.2	Nicolas Hubert, Philippe Keith, Gino Limmon, Hadi Dahruddin, Frederic Busson	04-Apr-2016	Indonesia	Maluku	Ambon Island	Ambon	Pasar Ikan Arumbai	-3.68787	128.186										Fish market	Maluku Islands
FRLM 35703	Kimura, S. et al.	18-Feb-2010	Indonesia		Maluku	Ambon
FRLM 35704	Kimura, S. et al.	18-Feb-2010	Indonesia		Maluku	Ambon
FRLM 35705	Kimura, S. et al.	18-Feb-2010	Indonesia		Maluku	Ambon
LspBali-01	Philippe Borsa	30-Oct-2013	Indonesia		Bali	Denpasar
BIF7218	N Hubert, H Dahruddin, T Sukmono, F Busson, A Sholilah, U Nurhaman	06-May-2017	Indonesia	Kalimantan Barat		Pontianak	Fish market (Flambloyan)	-0.04	109.344	2									Fish market	Kalimantan
BIF7219	N Hubert, H Dahruddin, T Sukmono, F Busson, A Sholilah, U Nurhaman	06-May-2017	Indonesia	Kalimantan Barat		Pontianak	Fish market (Flambloyan)	-0.04	109.344	2									Fish market	Kalimantan
BIF5603.2	Nicolas Hubert, Philippe Keith, Gino Limmon, Hadi Dahruddin, Frederic Busson	04-Apr-2016	Indonesia	Maluku	Ambon Island	Ambon	Pasar Ikan Arumbai	-3.68787	128.186										Fish market	Maluku Islands
BIF5604.2	Nicolas Hubert, Philippe Keith, Gino Limmon, Hadi Dahruddin, Frederic Busson	04-Apr-2016	Indonesia	Maluku	Ambon Island	Ambon	Pasar Ikan Arumbai	-3.68787	128.186										Fish market	Maluku Islands
IRD BIF5601.2	Hubert, N., Darhuddin, H., Keith, P., Limmon, G., Busson, F	04-Apr-2016	Indonesia	Maluku	Ambon Island	Ambon	Pasar ikan Arumbai	-3.68787	128.186										Fish market	Maluku Islands
IRD BIF5612.2	Hubert, N., Darhuddin, H., Keith, P., Limmon, G., Busson, F	04-Apr-2016	Indonesia	Maluku	Ambon Island	Ambon	Pasar ikan Arumbai	-3.68787	128.186										Fish market	Maluku Islands
IRD BIF5616.2	Hubert, N., Darhuddin, H., Keith, P., Limmon, G., Busson, F	04-Apr-2016	Indonesia	Maluku	Ambon Island	Ambon	Pasar ikan Arumbai	-3.68787	128.186										Fish market	Maluku Islands
IRD BIF5610.2	Hubert, N., Darhuddin, H., Keith, P., Limmon, G., Busson, F	04-Apr-2016	Indonesia	Maluku	Ambon Island	Ambon	Pasar ikan Arumbai	-3.68787	128.186										Fish market	Maluku Islands
IRD BIF5593.2	Hubert, N., Darhuddin, H., Keith, P., Limmon, G., Busson, F	04-Apr-2016	Indonesia	Maluku	Ambon Island	Ambon	Pasar ikan Arumbai	-3.68787	128.186										Fish market	Maluku Islands
IRD BIF6536.2	Hubert, N., Sumanta, Darhuddin, H., Sukmono, T., Busson, F.	04-May-2016	Indonesia	Riau		Pekanbaru	Pasar ikan - Sungai Kampar	0.39018	101.432										Fish market	Sumatra
IRD BIF5606.2	Hubert, N., Darhuddin, H., Keith, P., Limmon, G., Busson, F	04-Apr-2016	Indonesia	Maluku	Ambon Island	Ambon	Pasar ikan Arumbai	-3.68787	128.186										Fish market	Maluku Islands
IRD BIF5617.2	Hubert, N., Darhuddin, H., Keith, P., Limmon, G., Busson, F	04-Apr-2016	Indonesia	Maluku	Ambon Island	Ambon	Pasar ikan Arumbai	-3.68787	128.186										Fish market	Maluku Islands
20131102-X	Philippe Borsa	02-Nov-2013	Indonesia		Bali	Denpasar
REF-17-0839	Kadarusman, Laurent Pouyaud, Christophe Cochet, Regis Hocde	29-Oct-2017	Indonesia	West Papua	Kaimana	Pulau Venu	Beach North Venu	-4.3245	133.506		3					5am		sand	net
REF-17-0840	Kadarusman, Laurent Pouyaud, Christophe Cochet, Regis Hocde	29-Oct-2017	Indonesia	West Papua	Kaimana	Pulau Venu	Beach North Venu	-4.3245	133.506		3					5am		sand	net
REF-17-0841	Kadarusman, Laurent Pouyaud, Christophe Cochet, Regis Hocde	29-Oct-2017	Indonesia	West Papua	Kaimana	Pulau Venu	Beach North Venu	-4.3245	133.506		3					5am		sand	net
REF-17-0842	Kadarusman, Laurent Pouyaud, Christophe Cochet, Regis Hocde	29-Oct-2017	Indonesia	West Papua	Kaimana	Pulau Venu	Beach North Venu	-4.3245	133.506		3					5am		sand	net
REF-17-1456	Kadarusman, Laurent Pouyaud, Christophe Cochet, Regis Hocde	07-Nov-2017	Indonesia	West Papua	Kaimana	Selat Aiduma	Kadar SE Aiduma	-4.0189	134.199		4					8am		reef sand	net
REF-17-1457	Kadarusman, Laurent Pouyaud, Christophe Cochet, Regis Hocde	07-Nov-2017	Indonesia	West Papua	Kaimana	Selat Aiduma	Kadar SE Aiduma	-4.0189	134.199		4					8am		reef sand	net
PNG5	Wei-Jen Chen	26-Nov-2012	Papua New Guinea			Madang
PNG8	Wei-Jen Chen	26-Nov-2012	Papua New Guinea			Madang
FRLM 40075	Kimura, S. et al.	12-Dec-2011	Indonesia		North Sulawesi	Lembeh Island
FRLM 40076	Kimura, S. et al.	12-Dec-2011	Indonesia		North Sulawesi	Lembeh Island
FRLM 40077	Kimura, S. et al.	12-Dec-2011	Indonesia		North Sulawesi	Lembeh Island
FRLM 35686	Kimura, S. et al.	17-Feb-2010	Indonesia		Maluku	Ambon
FRLM 35687	Kimura, S. et al.	17-Feb-2010	Indonesia		Maluku	Ambon
BIF0283	Nicolas Hubert, Renny Hadiaty, Aditya Hutama, Sopian Sauri, Sumanta	22-Nov-2012	Indonesia	Jawa Barat		Kabupaten Sukabumi	Ci Tepus	-6.973	106.526	16								Estuary	Seine net 10m	Java
BIF0284	Nicolas Hubert, Renny Hadiaty, Aditya Hutama, Sopian Sauri, Sumanta	22-Nov-2012	Indonesia	Jawa Barat		Kabupaten Sukabumi	Ci Tepus	-6.973	106.526	16								Estuary	Seine net 10m	Java
BIF0285	Nicolas Hubert, Renny Hadiaty, Aditya Hutama, Sopian Sauri, Sumanta	22-Nov-2012	Indonesia	Jawa Barat		Kabupaten Sukabumi	Ci Tepus	-6.973	106.526	16								Estuary	Seine net 10m	Java
BIF0286	Nicolas Hubert, Renny Hadiaty, Aditya Hutama, Sopian Sauri, Sumanta	22-Nov-2012	Indonesia	Jawa Barat		Kabupaten Sukabumi	Ci Tepus	-6.973	106.526	16								Estuary	Seine net 10m	Java
BIF0287	Nicolas Hubert, Renny Hadiaty, Aditya Hutama, Sopian Sauri, Sumanta	22-Nov-2012	Indonesia	Jawa Barat		Kabupaten Sukabumi	Ci Tepus	-6.973	106.526	16								Estuary	Seine net 10m	Java
BIF0288	Nicolas Hubert, Renny Hadiaty, Aditya Hutama, Sopian Sauri, Sumanta	22-Nov-2012	Indonesia	Jawa Barat		Kabupaten Sukabumi	Ci Tepus	-6.973	106.526	16								Estuary	Seine net 10m	Java
BIF0290	Nicolas Hubert, Renny Hadiaty, Aditya Hutama, Sopian Sauri, Sumanta	22-Nov-2012	Indonesia	Jawa Barat		Kabupaten Sukabumi	Ci Tepus	-6.973	106.526	16								Estuary	Seine net 10m	Java
BIF0289	Nicolas Hubert, Renny Hadiaty, Aditya Hutama, Sopian Sauri, Sumanta	22-Nov-2012	Indonesia	Jawa Barat		Kabupaten Sukabumi	Ci Tepus	-6.973	106.526	16								Estuary	Seine net 10m	Java
BIF5595.2	Nicolas Hubert, Philippe Keith, Gino Limmon, Hadi Dahruddin, Frederic Busson	04-Apr-2016	Indonesia	Maluku	Ambon Island	Ambon	Pasar Ikan Arumbai	-3.68787	128.186										Fish market	Maluku Islands
BIF5597.2	Nicolas Hubert, Philippe Keith, Gino Limmon, Hadi Dahruddin, Frederic Busson	04-Apr-2016	Indonesia	Maluku	Ambon Island	Ambon	Pasar Ikan Arumbai	-3.68787	128.186										Fish market	Maluku Islands
BIF5598.2	Nicolas Hubert, Philippe Keith, Gino Limmon, Hadi Dahruddin, Frederic Busson	04-Apr-2016	Indonesia	Maluku	Ambon Island	Ambon	Pasar Ikan Arumbai	-3.68787	128.186										Fish market	Maluku Islands
BIF5599.2	Nicolas Hubert, Philippe Keith, Gino Limmon, Hadi Dahruddin, Frederic Busson	04-Apr-2016	Indonesia	Maluku	Ambon Island	Ambon	Pasar Ikan Arumbai	-3.68787	128.186										Fish market	Maluku Islands
BIF6533.2	Hubert, N., Sumanta, Darhuddin, H., Sukmono T., Busson, F.	04-May-2016	Indonesia	Riau		Pekanbaru	Pasar Ikan - Sungai Kampar	0.39018	101.432										Fish market	Sumatra
IRD BIF5600.2	Hubert, N., Darhuddin, H., Keith, P., Limmon, G., Busson, F	04-Apr-2016	Indonesia	Maluku	Ambon Island	Ambon	Pasar ikan Arumbai	-3.68787	128.186										Fish market	Maluku Islands
IRD BIF5611.2	Hubert, N., Darhuddin, H., Keith, P., Limmon, G., Busson, F	04-Apr-2016	Indonesia	Maluku	Ambon Island	Ambon	Pasar ikan Arumbai	-3.68787	128.186										Fish market	Maluku Islands
IRD BIF5613.2	Hubert, N., Darhuddin, H., Keith, P., Limmon, G., Busson, F	04-Apr-2016	Indonesia	Maluku	Ambon Island	Ambon	Pasar ikan Arumbai	-3.68787	128.186										Fish market	Maluku Islands
IRD BIF6531.2	Hubert, N., Sumanta, Darhuddin, H., Sukmono, T., Busson, F.	04-May-2016	Indonesia	Riau		Pekanbaru	Pasar ikan - Sungai Kampar	0.39018	101.432										Fish market	Sumatra
IRD BIF5602.2	Hubert, N., Darhuddin, H., Keith, P., Limmon, G., Busson, F	04-Apr-2016	Indonesia	Maluku	Ambon Island	Ambon	Pasar ikan Arumbai	-3.68787	128.186										Fish market	Maluku Islands
IRD BIF4066.2	Philippe Keith, Nicolas Hubert, Sopian Sauri, Renny Hadiaty, Frederic Busson	02-Apr-2015	Indonesia	Nusa Tenggara Barat	Lombok	Lombok Utara	Kali Sidutan	-8.26951	116.238	8								River	Seine/Electroshocker
BIF5594.2	Nicolas Hubert, Philippe Keith, Gino Limmon, Hadi Dahruddin, Frederic Busson	04-Apr-2016	Indonesia	Maluku	Ambon Island	Ambon	Pasar Ikan Arumbai	-3.68787	128.186										Fish market	Maluku Islands
PNG236	Wei-Jen Chen	05-Dec-2012	Papua New Guinea			Madang
REF-17-0644	Kadarusman, Laurent Pouyaud, Christophe Cochet, Regis Hocde	26-Oct-2017	Indonesia	West Papua	Kaimana	Pulau Venu	Beach North Venu	-4.3245	133.506		3					8pm		sand	net
REF-17-1149	Kadarusman, Laurent Pouyaud, Christophe Cochet, Regis Hocde	02-Nov-2017	Indonesia	West Papua	Kaimana	Triton Bay	NW Aiduma	-3.9147	134.091		5					8am		sand reef	net
REF-17-2042	Kadarusman, Laurent Pouyaud, Christophe Cochet, Regis Hocde	14-Nov-2017	Indonesia	West Papua	Kaimana	Kumawa	Kadar Kiti Kiti	-3.9544	132.844		5					10pm		reef	net
BIF1042	Nicolas Hubert, Renny Hadiaty, Aditya Hutama, Sopian Sauri, Sumanta	27-May-2013	Indonesia	Jawa Tengah		Kabupaten Cilacap	Fish market	-7.72128	109.024	10									Fish market	Java
BIF1009	Nicolas Hubert, Renny Hadiaty, Aditya Hutama, Sopian Sauri, Sumanta	27-May-2013	Indonesia	Jawa Tengah		Kabupaten Cilacap	Fish market	-7.72128	109.024	10									Fish market	Java
BIF1072	Nicolas Hubert, Renny Hadiaty, Aditya Hutama, Sopian Sauri, Sumanta	27-May-2013	Indonesia	Jawa Tengah		Kabupaten Cilacap	Fish market	-7.72128	109.024	10									Fish market	Java
BIF1031	Nicolas Hubert, Renny Hadiaty, Aditya Hutama, Sopian Sauri, Sumanta	27-May-2013	Indonesia	Jawa Tengah		Kabupaten Cilacap	Fish market	-7.72128	109.024	10									Fish market	Java
BIF1067	Nicolas Hubert, Renny Hadiaty, Aditya Hutama, Sopian Sauri, Sumanta	27-May-2013	Indonesia	Jawa Tengah		Kabupaten Cilacap	Fish market	-7.72128	109.024	10									Fish market	Java
BIF1056	Nicolas Hubert, Renny Hadiaty, Aditya Hutama, Sopian Sauri, Sumanta	27-May-2013	Indonesia	Jawa Tengah		Kabupaten Cilacap	Fish market	-7.72128	109.024	10									Fish market	Java
BIF1025	Nicolas Hubert, Renny Hadiaty, Aditya Hutama, Sopian Sauri, Sumanta	27-May-2013	Indonesia	Jawa Tengah		Kabupaten Cilacap	Fish market	-7.72128	109.024	10									Fish market	Java
BIF1055	Nicolas Hubert, Renny Hadiaty, Aditya Hutama, Sopian Sauri, Sumanta	27-May-2013	Indonesia	Jawa Tengah		Kabupaten Cilacap	Fish market	-7.72128	109.024	10									Fish market	Java
BIF1066	Nicolas Hubert, Renny Hadiaty, Aditya Hutama, Sopian Sauri, Sumanta	27-May-2013	Indonesia	Jawa Tengah		Kabupaten Cilacap	Fish market	-7.72128	109.024	10									Fish market	Java
BIF1059	Nicolas Hubert, Renny Hadiaty, Aditya Hutama, Sopian Sauri, Sumanta	27-May-2013	Indonesia	Jawa Tengah		Kabupaten Cilacap	Fish market	-7.72128	109.024	10									Fish market	Java
BIF1079	Nicolas Hubert, Renny Hadiaty, Aditya Hutama, Sopian Sauri, Sumanta	27-May-2013	Indonesia	Jawa Tengah		Kabupaten Cilacap	Fish market	-7.72128	109.024	10									Fish market	Java
BIF1077	Nicolas Hubert, Renny Hadiaty, Aditya Hutama, Sopian Sauri, Sumanta	27-May-2013	Indonesia	Jawa Tengah		Kabupaten Cilacap	Fish market	-7.72128	109.024	10									Fish market	Java
BIF1078	Nicolas Hubert, Renny Hadiaty, Aditya Hutama, Sopian Sauri, Sumanta	27-May-2013	Indonesia	Jawa Tengah		Kabupaten Cilacap	Fish market	-7.72128	109.024	10									Fish market	Java
BIF1076	Nicolas Hubert, Renny Hadiaty, Aditya Hutama, Sopian Sauri, Sumanta	27-May-2013	Indonesia	Jawa Tengah		Kabupaten Cilacap	Fish market	-7.72128	109.024	10									Fish market	Java
BIF1080	Nicolas Hubert, Renny Hadiaty, Aditya Hutama, Sopian Sauri, Sumanta	27-May-2013	Indonesia	Jawa Tengah		Kabupaten Cilacap	Fish market	-7.72128	109.024	10									Fish market	Java
BIF1022	Nicolas Hubert, Renny Hadiaty, Aditya Hutama, Sopian Sauri, Sumanta	27-May-2013	Indonesia	Jawa Tengah		Kabupaten Cilacap	Fish market	-7.72128	109.024	10									Fish market	Java
BIF1058	Nicolas Hubert, Renny Hadiaty, Aditya Hutama, Sopian Sauri, Sumanta	27-May-2013	Indonesia	Jawa Tengah		Kabupaten Cilacap	Fish market	-7.72128	109.024	10									Fish market	Java
BIF1071	Nicolas Hubert, Renny Hadiaty, Aditya Hutama, Sopian Sauri, Sumanta	27-May-2013	Indonesia	Jawa Tengah		Kabupaten Cilacap	Fish market	-7.72128	109.024	10									Fish market	Java
BIF1016	Nicolas Hubert, Renny Hadiaty, Aditya Hutama, Sopian Sauri, Sumanta	27-May-2013	Indonesia	Jawa Tengah		Kabupaten Cilacap	Fish market	-7.72128	109.024	10									Fish market	Java
BIF1017	Nicolas Hubert, Renny Hadiaty, Aditya Hutama, Sopian Sauri, Sumanta	27-May-2013	Indonesia	Jawa Tengah		Kabupaten Cilacap	Fish market	-7.72128	109.024	10									Fish market	Java
BIF1064	Nicolas Hubert, Renny Hadiaty, Aditya Hutama, Sopian Sauri, Sumanta	27-May-2013	Indonesia	Jawa Tengah		Kabupaten Cilacap	Fish market	-7.72128	109.024	10									Fish market	Java
BIF1020	Nicolas Hubert, Renny Hadiaty, Aditya Hutama, Sopian Sauri, Sumanta	27-May-2013	Indonesia	Jawa Tengah		Kabupaten Cilacap	Fish market	-7.72128	109.024	10									Fish market	Java
BIF1024	Nicolas Hubert, Renny Hadiaty, Aditya Hutama, Sopian Sauri, Sumanta	27-May-2013	Indonesia	Jawa Tengah		Kabupaten Cilacap	Fish market	-7.72128	109.024	10									Fish market	Java
BIF1073	Nicolas Hubert, Renny Hadiaty, Aditya Hutama, Sopian Sauri, Sumanta	27-May-2013	Indonesia	Jawa Tengah		Kabupaten Cilacap	Fish market	-7.72128	109.024	10									Fish market	Java
BIF1046	Nicolas Hubert, Renny Hadiaty, Aditya Hutama, Sopian Sauri, Sumanta	27-May-2013	Indonesia	Jawa Tengah		Kabupaten Cilacap	Fish market	-7.72128	109.024	10									Fish market	Java
BIF1015	Nicolas Hubert, Renny Hadiaty, Aditya Hutama, Sopian Sauri, Sumanta	27-May-2013	Indonesia	Jawa Tengah		Kabupaten Cilacap	Fish market	-7.72128	109.024	10									Fish market	Java
BIF1051	Nicolas Hubert, Renny Hadiaty, Aditya Hutama, Sopian Sauri, Sumanta	27-May-2013	Indonesia	Jawa Tengah		Kabupaten Cilacap	Fish market	-7.72128	109.024	10									Fish market	Java
BIF8468	N Hubert, H Dahruddin, T Sukmono, F Busson, A Sholilah, U Nurhaman	09-Jul-2017	Indonesia	Kalimantan Selatan		Banjarbaru	Pasar Banjar raya - pelabuhan	-3.318	114.563	5									Fish market	Kalimantan
BIF8469	N Hubert, H Dahruddin, T Sukmono, F Busson, A Sholilah, U Nurhaman	09-Jul-2017	Indonesia	Kalimantan Selatan		Banjarbaru	Pasar Banjar raya - pelabuhan	-3.318	114.563	5									Fish market	Kalimantan
BIF8598	N Hubert, H Dahruddin, T Sukmono, F Busson, A Sholilah, U Nurhaman	11-Jul-2017	Indonesia	Kalimantan Selatan		Banjarbaru	Pasar Banjarbaru	-3.443	114.834	38									Fish market	Kalimantan
BIF6532.2	Hubert, N., Sumanta, Darhuddin, H., Sukmono T., Busson, F.	04-May-2016	Indonesia	Riau		Pekanbaru	Pasar Ikan - Sungai Kampar	0.39018	101.432										Fish market	Sumatra
REF-17-0843	Kadarusman, Laurent Pouyaud, Christophe Cochet, Regis Hocde	29-Oct-2017	Indonesia	West Papua	Kaimana	Pulau Venu	Beach North Venu	-4.3245	133.506		3					5am		sand	net
REF-17-0844	Kadarusman, Laurent Pouyaud, Christophe Cochet, Regis Hocde	29-Oct-2017	Indonesia	West Papua	Kaimana	Pulau Venu	Beach North Venu	-4.3245	133.506		3					5am		sand	net
REF-17-0845	Kadarusman, Laurent Pouyaud, Christophe Cochet, Regis Hocde	29-Oct-2017	Indonesia	West Papua	Kaimana	Pulau Venu	Beach North Venu	-4.3245	133.506		3					5am		sand	net
IRD BIF4067.2	Philippe Keith, Nicolas Hubert, Sopian Sauri, Renny Hadiaty, Frederic Busson	02-Apr-2015	Indonesia	Nusa Tenggara Barat	Lombok	Lombok Utara	Kali Sidutan	-8.26951	116.238	8								River	Seine/Electroshocker
BIF0353	Nicolas Hubert, Renny Hadiaty, Aditya Hutama, Sopian Sauri, Sumanta	23-Nov-2012	Indonesia	Jawa Barat		Kabupaten Sukabumi	Ci Pawenang	-6.956	106.462	8								Estuary	Electroshocker	Java
BIF1010	Nicolas Hubert, Renny Hadiaty, Aditya Hutama, Sopian Sauri, Sumanta	27-May-2013	Indonesia	Jawa Tengah		Kabupaten Cilacap	Fish market	-7.72128	109.024	10									Fish market	Java
BIF1052	Nicolas Hubert, Renny Hadiaty, Aditya Hutama, Sopian Sauri, Sumanta	27-May-2013	Indonesia	Jawa Tengah		Kabupaten Cilacap	Fish market	-7.72128	109.024	10									Fish market	Java
BIF1204	Nicolas Hubert, Renny Hadiaty, Aditya Hutama, Sopian Sauri, Sumanta	30-May-2013	Indonesia	Jawa Tengah		Kabupaten Semarang	Fish market	-6.94839	110.438	10									Fish market	Java
BIF1206	Nicolas Hubert, Renny Hadiaty, Aditya Hutama, Sopian Sauri, Sumanta	30-May-2013	Indonesia	Jawa Tengah		Kabupaten Semarang	Fish market	-6.94839	110.438	10									Fish market	Java
BIF1182	Nicolas Hubert, Renny Hadiaty, Aditya Hutama, Sopian Sauri, Sumanta	30-May-2013	Indonesia	Jawa Tengah		Kabupaten Semarang	Fish market	-6.94839	110.438	10									Fish market	Java
BIF1205	Nicolas Hubert, Renny Hadiaty, Aditya Hutama, Sopian Sauri, Sumanta	30-May-2013	Indonesia	Jawa Tengah		Kabupaten Semarang	Fish market	-6.94839	110.438	10									Fish market	Java
BIF1184	Nicolas Hubert, Renny Hadiaty, Aditya Hutama, Sopian Sauri, Sumanta	30-May-2013	Indonesia	Jawa Tengah		Kabupaten Semarang	Fish market	-6.94839	110.438	10									Fish market	Java
BIF1207	Nicolas Hubert, Renny Hadiaty, Aditya Hutama, Sopian Sauri, Sumanta	30-May-2013	Indonesia	Jawa Tengah		Kabupaten Semarang	Fish market	-6.94839	110.438	10									Fish market	Java
BIF1193	Nicolas Hubert, Renny Hadiaty, Aditya Hutama, Sopian Sauri, Sumanta	30-May-2013	Indonesia	Jawa Tengah		Kabupaten Semarang	Fish market	-6.94839	110.438	10									Fish market	Java
BIF1202	Nicolas Hubert, Renny Hadiaty, Aditya Hutama, Sopian Sauri, Sumanta	30-May-2013	Indonesia	Jawa Tengah		Kabupaten Semarang	Fish market	-6.94839	110.438	10									Fish market	Java
BIF1197	Nicolas Hubert, Renny Hadiaty, Aditya Hutama, Sopian Sauri, Sumanta	30-May-2013	Indonesia	Jawa Tengah		Kabupaten Semarang	Fish market	-6.94839	110.438	10									Fish market	Java
BIF1183	Nicolas Hubert, Renny Hadiaty, Aditya Hutama, Sopian Sauri, Sumanta	30-May-2013	Indonesia	Jawa Tengah		Kabupaten Semarang	Fish market	-6.94839	110.438	10									Fish market	Java
BIF1185	Nicolas Hubert, Renny Hadiaty, Aditya Hutama, Sopian Sauri, Sumanta	30-May-2013	Indonesia	Jawa Tengah		Kabupaten Semarang	Fish market	-6.94839	110.438	10									Fish market	Java
BIF1190	Nicolas Hubert, Renny Hadiaty, Aditya Hutama, Sopian Sauri, Sumanta	30-May-2013	Indonesia	Jawa Tengah		Kabupaten Semarang	Fish market	-6.94839	110.438	10									Fish market	Java
BIF1192	Nicolas Hubert, Renny Hadiaty, Aditya Hutama, Sopian Sauri, Sumanta	30-May-2013	Indonesia	Jawa Tengah		Kabupaten Semarang	Fish market	-6.94839	110.438	10									Fish market	Java
BIF1194	Nicolas Hubert, Renny Hadiaty, Aditya Hutama, Sopian Sauri, Sumanta	30-May-2013	Indonesia	Jawa Tengah		Kabupaten Semarang	Fish market	-6.94839	110.438	10									Fish market	Java
BIF1189	Nicolas Hubert, Renny Hadiaty, Aditya Hutama, Sopian Sauri, Sumanta	30-May-2013	Indonesia	Jawa Tengah		Kabupaten Semarang	Fish market	-6.94839	110.438	10									Fish market	Java
BIF1203	Nicolas Hubert, Renny Hadiaty, Aditya Hutama, Sopian Sauri, Sumanta	30-May-2013	Indonesia	Jawa Tengah		Kabupaten Semarang	Fish market	-6.94839	110.438	10									Fish market	Java
BIF1191	Nicolas Hubert, Renny Hadiaty, Aditya Hutama, Sopian Sauri, Sumanta	30-May-2013	Indonesia	Jawa Tengah		Kabupaten Semarang	Fish market	-6.94839	110.438	10									Fish market	Java
BIF1196	Nicolas Hubert, Renny Hadiaty, Aditya Hutama, Sopian Sauri, Sumanta	30-May-2013	Indonesia	Jawa Tengah		Kabupaten Semarang	Fish market	-6.94839	110.438	10									Fish market	Java
BIF1201	Nicolas Hubert, Renny Hadiaty, Aditya Hutama, Sopian Sauri, Sumanta	30-May-2013	Indonesia	Jawa Tengah		Kabupaten Semarang	Fish market	-6.94839	110.438	10									Fish market	Java
BIF1188	Nicolas Hubert, Renny Hadiaty, Aditya Hutama, Sopian Sauri, Sumanta	30-May-2013	Indonesia	Jawa Tengah		Kabupaten Semarang	Fish market	-6.94839	110.438	10									Fish market	Java
BIF1323	Nicolas Hubert, Frederic Busson, Sopian Sauri, Sumanta	05-Dec-2013	Indonesia	Jawa Barat	Banten	Kabupaten Cilegon	Pasar Ikan Cilegon	-6.01806	106.067	10									Fish market	Java
BIF1181	Nicolas Hubert, Renny Hadiaty, Aditya Hutama, Sopian Sauri, Sumanta	30-May-2013	Indonesia	Jawa Tengah		Kabupaten Semarang	Fish market	-6.94839	110.438	10									Fish market	Java
BIF1322	Nicolas Hubert, Frederic Busson, Sopian Sauri, Sumanta	05-Dec-2013	Indonesia	Jawa Barat	Banten	Kabupaten Cilegon	Pasar Ikan Cilegon	-6.01806	106.067	10									Fish market	Java
BIF1324	Nicolas Hubert, Frederic Busson, Sopian Sauri, Sumanta	05-Dec-2013	Indonesia	Jawa Barat	Banten	Kabupaten Cilegon	Pasar Ikan Cilegon	-6.01806	106.067	10									Fish market	Java
BIF1326	Nicolas Hubert, Frederic Busson, Sopian Sauri, Sumanta	05-Dec-2013	Indonesia	Jawa Barat	Banten	Kabupaten Cilegon	Pasar Ikan Cilegon	-6.01806	106.067	10									Fish market	Java
BIF1327	Nicolas Hubert, Frederic Busson, Sopian Sauri, Sumanta	05-Dec-2013	Indonesia	Jawa Barat	Banten	Kabupaten Cilegon	Pasar Ikan Cilegon	-6.01806	106.067	10									Fish market	Java
BIF1328	Nicolas Hubert, Frederic Busson, Sopian Sauri, Sumanta	05-Dec-2013	Indonesia	Jawa Barat	Banten	Kabupaten Cilegon	Pasar Ikan Cilegon	-6.01806	106.067	10									Fish market	Java
BIF1329	Nicolas Hubert, Frederic Busson, Sopian Sauri, Sumanta	05-Dec-2013	Indonesia	Jawa Barat	Banten	Kabupaten Cilegon	Pasar Ikan Cilegon	-6.01806	106.067	10									Fish market	Java
BIF1330	Nicolas Hubert, Frederic Busson, Sopian Sauri, Sumanta	05-Dec-2013	Indonesia	Jawa Barat	Banten	Kabupaten Cilegon	Pasar Ikan Cilegon	-6.01806	106.067	10									Fish market	Java
BIF1065	Nicolas Hubert, Renny Hadiaty, Aditya Hutama, Sopian Sauri, Sumanta	27-May-2013	Indonesia	Jawa Tengah		Kabupaten Cilacap	Fish market	-7.72128	109.024	10									Fish market	Java
BIF1054	Nicolas Hubert, Renny Hadiaty, Aditya Hutama, Sopian Sauri, Sumanta	27-May-2013	Indonesia	Jawa Tengah		Kabupaten Cilacap	Fish market	-7.72128	109.024	10									Fish market	Java
BIF1060	Nicolas Hubert, Renny Hadiaty, Aditya Hutama, Sopian Sauri, Sumanta	27-May-2013	Indonesia	Jawa Tengah		Kabupaten Cilacap	Fish market	-7.72128	109.024	10									Fish market	Java
BIF1030	Nicolas Hubert, Renny Hadiaty, Aditya Hutama, Sopian Sauri, Sumanta	27-May-2013	Indonesia	Jawa Tengah		Kabupaten Cilacap	Fish market	-7.72128	109.024	10									Fish market	Java
BIF1012	Nicolas Hubert, Renny Hadiaty, Aditya Hutama, Sopian Sauri, Sumanta	27-May-2013	Indonesia	Jawa Tengah		Kabupaten Cilacap	Fish market	-7.72128	109.024	10									Fish market	Java
BIF1014	Nicolas Hubert, Renny Hadiaty, Aditya Hutama, Sopian Sauri, Sumanta	27-May-2013	Indonesia	Jawa Tengah		Kabupaten Cilacap	Fish market	-7.72128	109.024	10									Fish market	Java
BIF1043	Nicolas Hubert, Renny Hadiaty, Aditya Hutama, Sopian Sauri, Sumanta	27-May-2013	Indonesia	Jawa Tengah		Kabupaten Cilacap	Fish market	-7.72128	109.024	10									Fish market	Java
BIF1068	Nicolas Hubert, Renny Hadiaty, Aditya Hutama, Sopian Sauri, Sumanta	27-May-2013	Indonesia	Jawa Tengah		Kabupaten Cilacap	Fish market	-7.72128	109.024	10									Fish market	Java
BIF1019	Nicolas Hubert, Renny Hadiaty, Aditya Hutama, Sopian Sauri, Sumanta	27-May-2013	Indonesia	Jawa Tengah		Kabupaten Cilacap	Fish market	-7.72128	109.024	10									Fish market	Java
BIF1029	Nicolas Hubert, Renny Hadiaty, Aditya Hutama, Sopian Sauri, Sumanta	27-May-2013	Indonesia	Jawa Tengah		Kabupaten Cilacap	Fish market	-7.72128	109.024	10									Fish market	Java
BIF1062	Nicolas Hubert, Renny Hadiaty, Aditya Hutama, Sopian Sauri, Sumanta	27-May-2013	Indonesia	Jawa Tengah		Kabupaten Cilacap	Fish market	-7.72128	109.024	10									Fish market	Java
BIF1013	Nicolas Hubert, Renny Hadiaty, Aditya Hutama, Sopian Sauri, Sumanta	27-May-2013	Indonesia	Jawa Tengah		Kabupaten Cilacap	Fish market	-7.72128	109.024	10									Fish market	Java
BIF1041	Nicolas Hubert, Renny Hadiaty, Aditya Hutama, Sopian Sauri, Sumanta	27-May-2013	Indonesia	Jawa Tengah		Kabupaten Cilacap	Fish market	-7.72128	109.024	10									Fish market	Java
BIF1037	Nicolas Hubert, Renny Hadiaty, Aditya Hutama, Sopian Sauri, Sumanta	27-May-2013	Indonesia	Jawa Tengah		Kabupaten Cilacap	Fish market	-7.72128	109.024	10									Fish market	Java
BIF1070	Nicolas Hubert, Renny Hadiaty, Aditya Hutama, Sopian Sauri, Sumanta	27-May-2013	Indonesia	Jawa Tengah		Kabupaten Cilacap	Fish market	-7.72128	109.024	10									Fish market	Java
BIF1011	Nicolas Hubert, Renny Hadiaty, Aditya Hutama, Sopian Sauri, Sumanta	27-May-2013	Indonesia	Jawa Tengah		Kabupaten Cilacap	Fish market	-7.72128	109.024	10									Fish market	Java
BIF1028	Nicolas Hubert, Renny Hadiaty, Aditya Hutama, Sopian Sauri, Sumanta	27-May-2013	Indonesia	Jawa Tengah		Kabupaten Cilacap	Fish market	-7.72128	109.024	10									Fish market	Java
BIF1023	Nicolas Hubert, Renny Hadiaty, Aditya Hutama, Sopian Sauri, Sumanta	27-May-2013	Indonesia	Jawa Tengah		Kabupaten Cilacap	Fish market	-7.72128	109.024	10									Fish market	Java
BIF1053	Nicolas Hubert, Renny Hadiaty, Aditya Hutama, Sopian Sauri, Sumanta	27-May-2013	Indonesia	Jawa Tengah		Kabupaten Cilacap	Fish market	-7.72128	109.024	10									Fish market	Java
BIF1346	Nicolas Hubert, Frederic Busson, Sopian Sauri, Sumanta	05-Dec-2013	Indonesia	Jawa Barat	Banten	Kabupaten Cilegon	Pasar Ikan Cilegon	-6.01806	106.067	10									Fish market	Java
BIF1061	Nicolas Hubert, Renny Hadiaty, Aditya Hutama, Sopian Sauri, Sumanta	27-May-2013	Indonesia	Jawa Tengah		Kabupaten Cilacap	Fish market	-7.72128	109.024	10									Fish market	Java
BIF1034	Nicolas Hubert, Renny Hadiaty, Aditya Hutama, Sopian Sauri, Sumanta	27-May-2013	Indonesia	Jawa Tengah		Kabupaten Cilacap	Fish market	-7.72128	109.024	10									Fish market	Java
BIF1040	Nicolas Hubert, Renny Hadiaty, Aditya Hutama, Sopian Sauri, Sumanta	27-May-2013	Indonesia	Jawa Tengah		Kabupaten Cilacap	Fish market	-7.72128	109.024	10									Fish market	Java
BIF1039	Nicolas Hubert, Renny Hadiaty, Aditya Hutama, Sopian Sauri, Sumanta	27-May-2013	Indonesia	Jawa Tengah		Kabupaten Cilacap	Fish market	-7.72128	109.024	10									Fish market	Java
BIF1074	Nicolas Hubert, Renny Hadiaty, Aditya Hutama, Sopian Sauri, Sumanta	27-May-2013	Indonesia	Jawa Tengah		Kabupaten Cilacap	Fish market	-7.72128	109.024	10									Fish market	Java
BIF1038	Nicolas Hubert, Renny Hadiaty, Aditya Hutama, Sopian Sauri, Sumanta	27-May-2013	Indonesia	Jawa Tengah		Kabupaten Cilacap	Fish market	-7.72128	109.024	10									Fish market	Java
BIF1045	Nicolas Hubert, Renny Hadiaty, Aditya Hutama, Sopian Sauri, Sumanta	27-May-2013	Indonesia	Jawa Tengah		Kabupaten Cilacap	Fish market	-7.72128	109.024	10									Fish market	Java
BIF1057	Nicolas Hubert, Renny Hadiaty, Aditya Hutama, Sopian Sauri, Sumanta	27-May-2013	Indonesia	Jawa Tengah		Kabupaten Cilacap	Fish market	-7.72128	109.024	10									Fish market	Java
BIF1032	Nicolas Hubert, Renny Hadiaty, Aditya Hutama, Sopian Sauri, Sumanta	27-May-2013	Indonesia	Jawa Tengah		Kabupaten Cilacap	Fish market	-7.72128	109.024	10									Fish market	Java
BIF1049	Nicolas Hubert, Renny Hadiaty, Aditya Hutama, Sopian Sauri, Sumanta	27-May-2013	Indonesia	Jawa Tengah		Kabupaten Cilacap	Fish market	-7.72128	109.024	10									Fish market	Java
BIF1044	Nicolas Hubert, Renny Hadiaty, Aditya Hutama, Sopian Sauri, Sumanta	27-May-2013	Indonesia	Jawa Tengah		Kabupaten Cilacap	Fish market	-7.72128	109.024	10									Fish market	Java
BIF1341	Nicolas Hubert, Frederic Busson, Sopian Sauri, Sumanta	05-Dec-2013	Indonesia	Jawa Barat	Banten	Kabupaten Cilegon	Pasar Ikan Cilegon	-6.01806	106.067	10									Fish market	Java
BIF1342	Nicolas Hubert, Frederic Busson, Sopian Sauri, Sumanta	05-Dec-2013	Indonesia	Jawa Barat	Banten	Kabupaten Cilegon	Pasar Ikan Cilegon	-6.01806	106.067	10									Fish market	Java
BIF1343	Nicolas Hubert, Frederic Busson, Sopian Sauri, Sumanta	05-Dec-2013	Indonesia	Jawa Barat	Banten	Kabupaten Cilegon	Pasar Ikan Cilegon	-6.01806	106.067	10									Fish market	Java
BIF1344	Nicolas Hubert, Frederic Busson, Sopian Sauri, Sumanta	05-Dec-2013	Indonesia	Jawa Barat	Banten	Kabupaten Cilegon	Pasar Ikan Cilegon	-6.01806	106.067	10									Fish market	Java
BIF1345	Nicolas Hubert, Frederic Busson, Sopian Sauri, Sumanta	05-Dec-2013	Indonesia	Jawa Barat	Banten	Kabupaten Cilegon	Pasar Ikan Cilegon	-6.01806	106.067	10									Fish market	Java
BIF1347	Nicolas Hubert, Frederic Busson, Sopian Sauri, Sumanta	05-Dec-2013	Indonesia	Jawa Barat	Banten	Kabupaten Cilegon	Pasar Ikan Cilegon	-6.01806	106.067	10									Fish market	Java
BIF1348	Nicolas Hubert, Frederic Busson, Sopian Sauri, Sumanta	05-Dec-2013	Indonesia	Jawa Barat	Banten	Kabupaten Cilegon	Pasar Ikan Cilegon	-6.01806	106.067	10									Fish market	Java
BIF1349	Nicolas Hubert, Frederic Busson, Sopian Sauri, Sumanta	05-Dec-2013	Indonesia	Jawa Barat	Banten	Kabupaten Cilegon	Pasar Ikan Cilegon	-6.01806	106.067	10									Fish market	Java
BIF1350	Nicolas Hubert, Frederic Busson, Sopian Sauri, Sumanta	05-Dec-2013	Indonesia	Jawa Barat	Banten	Kabupaten Cilegon	Pasar Ikan Cilegon	-6.01806	106.067	10									Fish market	Java
BIF3559	Nicolas Hubert, Frederic Busson, Sopian Sauri, Hadi Darhuddin	20-Nov-2014	Indonesia	Jawa Tengah		Kabupaten Japara		-6.70216	110.626	5								Canal	Electroshocker	Java
BIF3560	Nicolas Hubert, Frederic Busson, Sopian Sauri, Hadi Darhuddin	20-Nov-2014	Indonesia	Jawa Tengah		Kabupaten Japara		-6.70216	110.626	5								Canal	Electroshocker	Java
BIF3562	Nicolas Hubert, Frederic Busson, Sopian Sauri, Hadi Darhuddin	20-Nov-2014	Indonesia	Jawa Tengah		Kabupaten Japara		-6.70216	110.626	5								Canal	Electroshocker	Java
BIF3563	Nicolas Hubert, Frederic Busson, Sopian Sauri, Hadi Darhuddin	20-Nov-2014	Indonesia	Jawa Tengah		Kabupaten Japara		-6.70216	110.626	5								Canal	Electroshocker	Java
BIF3564	Nicolas Hubert, Frederic Busson, Sopian Sauri, Hadi Darhuddin	20-Nov-2014	Indonesia	Jawa Tengah		Kabupaten Japara		-6.70216	110.626	5								Canal	Electroshocker	Java
BIF3565	Nicolas Hubert, Frederic Busson, Sopian Sauri, Hadi Darhuddin	20-Nov-2014	Indonesia	Jawa Tengah		Kabupaten Japara		-6.70216	110.626	5								Canal	Electroshocker	Java
BIF3575	Nicolas Hubert, Frederic Busson, Sopian Sauri, Hadi Darhuddin	20-Nov-2014	Indonesia	Jawa Tengah		Kabupaten Japara		-6.70216	110.626	5								Canal	Electroshocker	Java
BIF1200	Nicolas Hubert, Renny Hadiaty, Aditya Hutama, Sopian Sauri, Sumanta	30-May-2013	Indonesia	Jawa Tengah		Kabupaten Semarang	Fish market	-6.94839	110.438	10									Fish market	Java
BIF1199	Nicolas Hubert, Renny Hadiaty, Aditya Hutama, Sopian Sauri, Sumanta	30-May-2013	Indonesia	Jawa Tengah		Kabupaten Semarang	Fish market	-6.94839	110.438	10									Fish market	Java
BIF1195	Nicolas Hubert, Renny Hadiaty, Aditya Hutama, Sopian Sauri, Sumanta	30-May-2013	Indonesia	Jawa Tengah		Kabupaten Semarang	Fish market	-6.94839	110.438	10									Fish market	Java
BIF1187	Nicolas Hubert, Renny Hadiaty, Aditya Hutama, Sopian Sauri, Sumanta	30-May-2013	Indonesia	Jawa Tengah		Kabupaten Semarang	Fish market	-6.94839	110.438	10									Fish market	Java
BIF1321	Nicolas Hubert, Frederic Busson, Sopian Sauri, Sumanta	05-Dec-2013	Indonesia	Jawa Barat	Banten	Kabupaten Cilegon	Pasar Ikan Cilegon	-6.01806	106.067	10									Fish market	Java
BIF1325	Nicolas Hubert, Frederic Busson, Sopian Sauri, Sumanta	05-Dec-2013	Indonesia	Jawa Barat	Banten	Kabupaten Cilegon	Pasar Ikan Cilegon	-6.01806	106.067	10									Fish market	Java
BIF1186	Nicolas Hubert, Renny Hadiaty, Aditya Hutama, Sopian Sauri, Sumanta	30-May-2013	Indonesia	Jawa Tengah		Kabupaten Semarang	Fish market	-6.94839	110.438	10									Fish market	Java
BIF1198	Nicolas Hubert, Renny Hadiaty, Aditya Hutama, Sopian Sauri, Sumanta	30-May-2013	Indonesia	Jawa Tengah		Kabupaten Semarang	Fish market	-6.94839	110.438	10									Fish market	Java
IRD BIF5605.2	Hubert, N., Darhuddin, H., Keith, P., Limmon, G., Busson, F	04-Apr-2016	Indonesia	Maluku	Ambon Island	Ambon	Pasar ikan Arumbai	-3.68787	128.186										Fish market	Maluku Islands
IRD BIF5615.2	Hubert, N., Darhuddin, H., Keith, P., Limmon, G., Busson, F	04-Apr-2016	Indonesia	Maluku	Ambon Island	Ambon	Pasar ikan Arumbai	-3.68787	128.186										Fish market	Maluku Islands
PNG11	Wei-Jen Chen	26-Nov-2012	Papua New Guinea			Madang
IRD BIF5614.2	Hubert, N., Darhuddin, H., Keith, P., Limmon, G., Busson, F	04-Apr-2016	Indonesia	Maluku	Ambon Island	Ambon	Pasar ikan Arumbai	-3.68787	128.186										Fish market	Maluku Islands
PNG9	Wei-Jen Chen	26-Nov-2012	Papua New Guinea			Madang
20140802-3	Philippe Borsa	02-Aug-2014	Indonesia		Lombok
20150524-A	Philippe Borsa	24-May-2015	Indonesia		Padang
20140805M	Philippe Borsa	05-Aug-2014	Indonesia		Lombok
20140805P	Philippe Borsa	05-Aug-2014	Indonesia		Lombok
20140805Q	Philippe Borsa	05-Aug-2014	Indonesia		Lombok
PNG7	Wei-Jen Chen	26-Nov-2012	Papua New Guinea			Madang
BIF1050	Nicolas Hubert, Renny Hadiaty, Aditya Hutama, Sopian Sauri, Sumanta	27-May-2013	Indonesia	Jawa Tengah		Kabupaten Cilacap	Fish market	-7.72128	109.024	10									Fish market	Java
BIF1026	Nicolas Hubert, Renny Hadiaty, Aditya Hutama, Sopian Sauri, Sumanta	27-May-2013	Indonesia	Jawa Tengah		Kabupaten Cilacap	Fish market	-7.72128	109.024	10									Fish market	Java
BIF1209	Nicolas Hubert, Renny Hadiaty, Aditya Hutama, Sopian Sauri, Sumanta	30-May-2013	Indonesia	Jawa Tengah		Kabupaten Semarang	Fish market	-6.94839	110.438	10									Fish market	Java
BIF1210	Nicolas Hubert, Renny Hadiaty, Aditya Hutama, Sopian Sauri, Sumanta	30-May-2013	Indonesia	Jawa Tengah		Kabupaten Semarang	Fish market	-6.94839	110.438	10									Fish market	Java
BIF1212	Nicolas Hubert, Renny Hadiaty, Aditya Hutama, Sopian Sauri, Sumanta	30-May-2013	Indonesia	Jawa Tengah		Kabupaten Semarang	Fish market	-6.94839	110.438	10									Fish market	Java
BIF1208	Nicolas Hubert, Renny Hadiaty, Aditya Hutama, Sopian Sauri, Sumanta	30-May-2013	Indonesia	Jawa Tengah		Kabupaten Semarang	Fish market	-6.94839	110.438	10									Fish market	Java
BIF1036	Nicolas Hubert, Renny Hadiaty, Aditya Hutama, Sopian Sauri, Sumanta	27-May-2013	Indonesia	Jawa Tengah		Kabupaten Cilacap	Fish market	-7.72128	109.024	10									Fish market	Java
BIF1213	Nicolas Hubert, Renny Hadiaty, Aditya Hutama, Sopian Sauri, Sumanta	30-May-2013	Indonesia	Jawa Tengah		Kabupaten Semarang	Fish market	-6.94839	110.438	10									Fish market	Java
BIF3561	Nicolas Hubert, Frederic Busson, Sopian Sauri, Hadi Darhuddin	20-Nov-2014	Indonesia	Jawa Tengah		Kabupaten Japara		-6.70216	110.626	5								Canal	Electroshocker	Java
BIF8361	N Hubert, H Dahruddin, T Sukmono, F Busson, A Sholilah, U Nurhaman	08-Jul-2017	Indonesia	Kalimantan Selatan		Banjarbaru	Pasar Banjarbaru	-3.443	114.834	38									Fish market	Kalimantan
BIF8362	N Hubert, H Dahruddin, T Sukmono, F Busson, A Sholilah, U Nurhaman	08-Jul-2017	Indonesia	Kalimantan Selatan		Banjarbaru	Pasar Banjarbaru	-3.443	114.834	38									Fish market	Kalimantan
BIF8363	N Hubert, H Dahruddin, T Sukmono, F Busson, A Sholilah, U Nurhaman	08-Jul-2017	Indonesia	Kalimantan Selatan		Banjarbaru	Pasar Banjarbaru	-3.443	114.834	38									Fish market	Kalimantan
BIF7220	N Hubert, H Dahruddin, T Sukmono, F Busson, A Sholilah, U Nurhaman	06-May-2017	Indonesia	Kalimantan Barat		Pontianak	Fish market (Flambloyan)	-0.04	109.344	2									Fish market	Kalimantan
BIF7221	N Hubert, H Dahruddin, T Sukmono, F Busson, A Sholilah, U Nurhaman	06-May-2017	Indonesia	Kalimantan Barat		Pontianak	Fish market (Flambloyan)	-0.04	109.344	2									Fish market	Kalimantan
BIF7222	N Hubert, H Dahruddin, T Sukmono, F Busson, A Sholilah, U Nurhaman	06-May-2017	Indonesia	Kalimantan Barat		Pontianak	Fish market (Flambloyan)	-0.04	109.344	2									Fish market	Kalimantan
BIF7225	N Hubert, H Dahruddin, T Sukmono, F Busson, A Sholilah, U Nurhaman	06-May-2017	Indonesia	Kalimantan Barat		Pontianak	Fish market (Flambloyan)	-0.04	109.344	2									Fish market	Kalimantan
BIF7226	N Hubert, H Dahruddin, T Sukmono, F Busson, A Sholilah, U Nurhaman	06-May-2017	Indonesia	Kalimantan Barat		Pontianak	Fish market (Flambloyan)	-0.04	109.344	2									Fish market	Kalimantan
BIF7227	N Hubert, H Dahruddin, T Sukmono, F Busson, A Sholilah, U Nurhaman	06-May-2017	Indonesia	Kalimantan Barat		Pontianak	Fish market (Flambloyan)	-0.04	109.344	2									Fish market	Kalimantan
IRD BIF4068.2	Philippe Keith, Nicolas Hubert, Sopian Sauri, Renny Hadiaty, Frederic Busson	02-Apr-2015	Indonesia	Nusa Tenggara Barat	Lombok	Lombok Utara	Kali Sidutan	-8.26951	116.238	8								River	Seine/Electroshocker
IRD BIF4123.2	Philippe Keith, Nicolas Hubert, Sopian Sauri, Renny Hadiaty, Frederic Busson	04-Apr-2016	Indonesia	Nusa Tenggara Barat	Lombok	Lombok Barat	Kali Dodokan	-8.67391	116.072	14								Estuary	Castnet
IRD BIF6175.2	Hubert, N., Sumanta, Darhuddin, H., Sukmono, T., Busson, F.	02-May-2016	Indonesia	Sumatera Barat		Padang	Desa Telukkabung Utara Sunga Lubuk Hitam	-1.05697	100.415	3								River	Seine/Castnet/Angling	Sumatra
IRD BIF6174.2	Hubert, N., Sumanta, Darhuddin, H., Sukmono, T., Busson, F.	02-May-2016	Indonesia	Sumatera Barat		Padang	Desa Telukkabung Utara Sunga Lubuk Hitam	-1.05697	100.415	3								River	Seine/Castnet/Angling	Sumatra
IRD BIF6172.2	Hubert, N., Sumanta, Darhuddin, H., Sukmono, T., Busson, F.	02-May-2016	Indonesia	Sumatera Barat		Padang	Desa Telukkabung Utara Sunga Lubuk Hitam	-1.05697	100.415	3								River	Seine/Castnet/Angling	Sumatra
IRD BIF6176.2	Hubert, N., Sumanta, Darhuddin, H., Sukmono, T., Busson, F.	02-May-2016	Indonesia	Sumatera Barat		Padang	Desa Telukkabung Utara Sunga Lubuk Hitam	-1.05697	100.415	3								River	Seine/Castnet/Angling	Sumatra
IRD BIF6173.2	Hubert, N., Sumanta, Darhuddin, H., Sukmono, T., Busson, F.	02-May-2016	Indonesia	Sumatera Barat		Padang	Desa Telukkabung Utara Sunga Lubuk Hitam	-1.05697	100.415	3								River	Seine/Castnet/Angling	Sumatra
BIF6171.2	Hubert, N., Sumanta, Darhuddin, H., Sukmono T., Busson, F.	02-May-2016	Indonesia	Sumatera Barat		Padang	Desa Telukkabung Utara Sunga Lubuk Hitam	-1.5713	100.415	3								River	Rod	Sumatra
20140805O	Philippe Borsa	05-Aug-2014	Indonesia		Lombok
PNG6	Wei-Jen Chen	26-Nov-2012	Papua New Guinea			Madang
20140805N	Philippe Borsa	05-Aug-2014	Indonesia		Lombok
IRD BIF6534.2	Hubert, N., Sumanta, Darhuddin, H., Sukmono, T., Busson, F.	04-May-2016	Indonesia	Riau		Pekanbaru	Pasar ikan - Sungai Kampar	0.39018	101.432										Fish market	Sumatra
BIF6170.2	Hubert, N., Sumanta, Darhuddin, H., Sukmono T., Busson, F.	02-May-2016	Indonesia	Sumatera Barat		Padang	Desa Telukkabung Utara Sunga Lubuk Hitam	-1.5713	100.415	3								River	Rod	Sumatra
BIF6169.2	Hubert, N., Sumanta, Darhuddin, H., Sukmono T., Busson, F.	02-May-2016	Indonesia	Sumatera Barat		Padang	Desa Telukkabung Utara Sunga Lubuk Hitam	-1.5713	100.415	3								River	Rod	Sumatra
IRD BIF6535.2	Hubert, N., Sumanta, Darhuddin, H., Sukmono, T., Busson, F.	04-May-2016	Indonesia	Riau		Pekanbaru	Pasar ikan - Sungai Kampar	0.39018	101.432										Fish market	Sumatra
PNG10	Wei-Jen Chen	26-Nov-2012	Papua New Guinea			Madang
PNG237	Wei-Jen Chen	05-Dec-2012	Papua New Guinea			Madang
PNG-KAV1	Serge Andrefouet	01-Aug-2014	Indonesia		West Papua	Kavieng
PNG-KAV2	Serge Andrefouet	01-Aug-2014	Indonesia		West Papua	Kavieng
PNG-KAV3	Serge Andrefouet	01-Aug-2014	Indonesia		West Papua	Kavieng
BIF8442	N Hubert, H Dahruddin, T Sukmono, F Busson, A Sholilah, U Nurhaman	09-Jul-2017	Indonesia	Kalimantan Selatan		Banjarbaru	Pasar Banjar raya - pelabuhan	-3.318	114.563	5									Fish market	Kalimantan
BIF8443	N Hubert, H Dahruddin, T Sukmono, F Busson, A Sholilah, U Nurhaman	09-Jul-2017	Indonesia	Kalimantan Selatan		Banjarbaru	Pasar Banjar raya - pelabuhan	-3.318	114.563	5									Fish market	Kalimantan
BIF8444	N Hubert, H Dahruddin, T Sukmono, F Busson, A Sholilah, U Nurhaman	09-Jul-2017	Indonesia	Kalimantan Selatan		Banjarbaru	Pasar Banjar raya - pelabuhan	-3.318	114.563	5									Fish market	Kalimantan
BIF8445	N Hubert, H Dahruddin, T Sukmono, F Busson, A Sholilah, U Nurhaman	09-Jul-2017	Indonesia	Kalimantan Selatan		Banjarbaru	Pasar Banjar raya - pelabuhan	-3.318	114.563	5									Fish market	Kalimantan
PNG12	Wei-Jen Chen	26-Nov-2012	Papua New Guinea			Madang
PNG13	Wei-Jen Chen	26-Nov-2012	Papua New Guinea			Madang
PNG14	Wei-Jen Chen	26-Nov-2012	Papua New Guinea			Madang
