# Supplementary material for: Biodiversity inventory of the grey mullets (Actinopterygii: Mugilidae) of the Indo‐Australian Archipelago through the iterative use of DNA‐based species delimitation and specimen assignment methods
Source: Evol Appl. 2020 Feb 11;13(6):1451–67. doi: 10.1111/eva.12926 (PMC7359824; doi:10.1111/eva.12926)
Supplement: Supplementary file 4 [file EVA-13-1451-s004.xlsx]

## Sheet: listPTP_sorted.txt
State	Origin	GenBank	Species name (Durand et al, 2017)	BIN1	ABGD1	mPTP1	mGMYC1	OTU1	BIN2	ABGD2	mPTP2	mGMYC2	OTU2	combined
Known	Genbank	AY655531	Mugil sp. C	BOLD:ACE3795	0	67	65	83	BOLD:ACE3795	Group13	Species18	44	83	OTU83_AY655531_Mugil sp. C
Known	Genbank	DQ441603	Mugil sp.	BOLD:AAB3697	1	61	74	68	BOLD:AAB3697	Group24	Species7	71	68	OTU68_DQ441603_Mugil sp.
Known	Genbank	DQ441604	Mugil curema	BOLD:AAB3698	2	64	56	74	BOLD:AAB3698	Group35	Species12	58	74	OTU74_DQ441604_Mugil curema
Known	Genbank	DQ441605	Mugil curema	BOLD:AAB3698	2	64	56	74	BOLD:AAB3698	Group35	Species12	58	74	OTU74_DQ441605_Mugil curema
Known	Genbank	DQ441606	Mugil curema	BOLD:AAB3698	2	64	56	74	BOLD:AAB3698	Group35	Species12	58	74	OTU74_DQ441606_Mugil curema
Known	Genbank	DQ441607	Mugil curema	BOLD:AAB3698	2	64	49	74	BOLD:AAB3698	Group35	Species12	58	74	OTU74_DQ441607_Mugil curema
Known	Genbank	DQ441608	Mugil cephalus	BOLD:ACE3807	3	67	6	85	BOLD:ACE3807	Group17	Species18	44	85	OTU85_DQ441608_Mugil cephalus
Known	Genbank	DQ441609	Mugil cephalus	BOLD:ACE3807	3	67	6	85	BOLD:ACE3807	Group17	Species18	44	85	OTU85_DQ441609_Mugil cephalus
Known	Genbank	DQ441610	Mugil cephalus	BOLD:ACE3807	3	67	6	85	BOLD:ACE3807	Group17	Species18	44	85	OTU85_DQ441610_Mugil cephalus
Known	Genbank	EF607446	Planiliza subviridis	BOLD:ABY5947	4	14	61	17	BOLD:ABY5947	Group132	Species69	66	17	OTU17_EF607446_Planiliza subviridis
Known	Genbank	EF607447	Planiliza subviridis	BOLD:ABY5947	4	14	61	17	BOLD:ABY5947	Group132	Species69	66	17	OTU17_EF607447_Planiliza subviridis
Known	Genbank	EF607615	Planiliza affinis	BOLD:AAE6694	5	20	80	102	BOLD:AAE6694	Group149	Species72	93	102	OTU102_EF607615_Planiliza affinis
Known	Genbank	EF609544	Planiliza subviridis	BOLD:AAC0695	6	14	55	16	BOLD:AAC0695	Group128	Species69	65	16	OTU16_EF609544_Planiliza subviridis
Known	Genbank	EF609545	Planiliza subviridis	BOLD:AAC0695	144	14	55	16	BOLD:AAC0695	Group158	Species69	65	16	OTU16_EF609545_Planiliza subviridis
Known	Genbank	EF609546	Planiliza subviridis	BOLD:AAC0695	144	14	55	16	BOLD:AAC0695	Group158	Species69	65	16	OTU16_EF609546_Planiliza subviridis
Known	Genbank	EF609547	Planiliza subviridis	BOLD:AAC0695	144	14	55	16	BOLD:AAC0695	Group158	Species69	65	16	OTU16_EF609547_Planiliza subviridis
Known	Genbank	EU014262	Osteomugil sp.	BOLD:AAE6698	7	42	95	45	BOLD:AAE6698	Group59	Species44	84	45	OTU45_EU014262_Osteomugil sp.
Known	Genbank	EU014263	Osteomugil sp.	BOLD:AAE6698	7	42	95	45	BOLD:AAE6698	Group59	Species44	84	45	OTU45_EU014263_Osteomugil sp.
Known	Genbank	EU014264	Osteomugil sp.	BOLD:AAE6698	7	42	95	45	BOLD:AAE6698	Group59	Species44	84	45	OTU45_EU014264_Osteomugil sp.
Known	Genbank	EU014265	Osteomugil sp.	BOLD:AAE6698	7	42	95	45	BOLD:AAE6698	Group59	Species44	84	45	OTU45_EU014265_Osteomugil sp.
Known	Genbank	EU074483	Mugil liza	BOLD:ACE4593	8	67	3	87	BOLD:ACE4593	Group18	Species18	63	87	OTU87_EU074483_Mugil liza
Known	Genbank	EU074484	Mugil liza	BOLD:ACE4593	8	67	63	87	BOLD:ACE4593	Group18	Species18	64	87	OTU87_EU074484_Mugil liza
Known	Genbank	EU074485	Mugil liza	BOLD:ACE4593	8	67	63	87	BOLD:ACE4593	Group18	Species18	64	87	OTU87_EU074485_Mugil liza
Known	Genbank	EU392233	Chelon labrosus	BOLD:AAE2670	9	4	23	6	BOLD:AAE2670	Group111	Species54	30	6	OTU6_EU392233_Chelon labrosus
Known	Genbank	EU392234	Chelon auratus	BOLD:AAD7360	10	3	25	5	BOLD:AAD7360	Group108	Species53	31	5	OTU5_EU392234_Chelon auratus
Known	Genbank	EU392235	Chelon auratus	BOLD:AAD7360	10	3	25	5	BOLD:AAD7360	Group108	Species53	31	5	OTU5_EU392235_Chelon auratus
Known	Genbank	EU392236	Planiliza haematocheila	BOLD:AAE9134	11	25	18	26	BOLD:AAE9134	Group146	Species73	24	26	OTU26_EU392236_Planiliza haematocheila
Known	Genbank	EU392237	Planiliza haematocheila	BOLD:AAE9134	11	25	18	26	BOLD:AAE9134	Group146	Species73	24	26	OTU26_EU392237_Planiliza haematocheila
Known	Genbank	EU392239	Planiliza sp. H	BOLD:AAC0697	12	28	43	29	BOLD:AAC0697	Group143	Species65	57	29	OTU29_EU392239_Planiliza sp. H
Known	Genbank	EU392240	Chelon ramado	BOLD:AAD5443	13	12	24	14	BOLD:AAD5443	Group106	Species52	32	14	OTU14_EU392240_Chelon ramado
Known	Genbank	EU392241	Chelon saliens	BOLD:AAF6190	14	11	26	13	BOLD:AAF6190	Group113	Species55	33	13	OTU13_EU392241_Chelon saliens
Known	Genbank	EU392242	Planiliza affinis	BOLD:AAE6694	5	20	80	102	BOLD:AAE6694	Group149	Species72	93	102	OTU102_EU392242_Planiliza affinis
Known	Genbank	EU392243	Mugil cephalus	BOLD:ACE3807	3	67	6	85	BOLD:ACE3807	Group17	Species18	44	85	OTU85_EU392243_Mugil cephalus
Known	Genbank	EU392246	Mugil sp. L	BOLD:AAA7839	15	67	7	79	BOLD:AAA7839	Group10	Species18	1	79	OTU79_EU392246_Mugil sp. L
Known	Genbank	EU392247	Crenimugil sp. D	BOLD:ACC0610	16	33	32	35	BOLD:ACC0610	Group95	Species36	13	35	OTU35_EU392247_Crenimugil sp. D
Known	Genbank	EU489714	Mugil sp. O	BOLD:ACE5250	17	63	45	73	BOLD:ACE5250	Group29	Species10	41	73	OTU73_EU489714_Mugil sp. O
Known	Genbank	EU595084	Mugil sp. I	BOLD:ACE4593	18	67	57	90	BOLD:ACE4593	Group21	Species18	44	90	OTU90_EU595084_Mugil sp. I
Known	Genbank	EU595085	Mugil sp. I	BOLD:ACE4593	18	67	59	90	BOLD:ACE4593	Group21	Species18	44	90	OTU90_EU595085_Mugil sp. I
Known	Genbank	EU595338	Osteomugil cunnesius	BOLD:AAD2032	19	41	58	44	BOLD:AAD2032	Group63	Species45	43	44	OTU44_EU595338_Osteomugil cunnesius
Known	Genbank	EU595339	Osteomugil cunnesius	BOLD:AAD2032	19	41	58	44	BOLD:AAD2032	Group63	Species45	43	44	OTU44_EU595339_Osteomugil cunnesius
Known	Genbank	EU595340	Osteomugil cunnesius	BOLD:AAD2032	19	41	58	44	BOLD:AAD2032	Group63	Species45	43	44	OTU44_EU595340_Osteomugil cunnesius
Known	Genbank	EU595341	Osteomugil cunnesius	BOLD:AAD2032	19	41	58	44	BOLD:AAD2032	Group63	Species45	43	44	OTU44_EU595341_Osteomugil cunnesius
Known	Genbank	EU595342	Osteomugil cunnesius	BOLD:AAD2032	19	41	58	44	BOLD:AAD2032	Group63	Species45	43	44	OTU44_EU595342_Osteomugil cunnesius
Known	Genbank	EU595343	Osteomugil cunnesius	BOLD:AAD2032	19	41	58	44	BOLD:AAD2032	Group63	Species45	43	44	OTU44_EU595343_Osteomugil cunnesius
Known	Genbank	EU715451	Mugil sp. B	BOLD:AAA7838	20	66	8	77	BOLD:AAA7838	Group8	Species17	2	77	OTU77_EU715451_Mugil sp. B
Known	Genbank	EU715452	Mugil sp. B	BOLD:AAA7838	20	66	8	77	BOLD:AAA7838	Group8	Species17	2	77	OTU77_EU715452_Mugil sp. B
Known	Genbank	EU715453	Mugil sp. B	BOLD:AAA7838	20	66	8	77	BOLD:AAA7838	Group8	Species17	2	77	OTU77_EU715453_Mugil sp. B
Known	Genbank	EU715454	Mugil sp. B	BOLD:AAA7838	20	66	67	77	BOLD:AAA7838	Group8	Species17	2	77	OTU77_EU715454_Mugil sp. B
Known	Genbank	EU715455	Mugil liza	BOLD:ACE4593	8	67	63	87	BOLD:ACE4593	Group18	Species18	64	87	OTU87_EU715455_Mugil liza
Known	Genbank	EU715456	Mugil liza	BOLD:ACE4593	8	67	3	87	BOLD:ACE4593	Group18	Species18	64	87	OTU87_EU715456_Mugil liza
Known	Genbank	EU715457	Mugil liza	BOLD:ACE4593	8	67	63	87	BOLD:ACE4593	Group18	Species18	64	87	OTU87_EU715457_Mugil liza
Known	Genbank	EU715458	Mugil liza	BOLD:ACE4593	8	67	63	87	BOLD:ACE4593	Group18	Species18	64	87	OTU87_EU715458_Mugil liza
Known	Genbank	EU715459	Mugil liza	BOLD:ACE4593	8	67	63	87	BOLD:ACE4593	Group18	Species18	64	87	OTU87_EU715459_Mugil liza
Known	Genbank	EU715460	Mugil liza	BOLD:ACE4593	8	67	63	87	BOLD:ACE4593	Group18	Species18	63	87	OTU87_EU715460_Mugil liza
Known	Genbank	EU715461	Mugil liza	BOLD:ACE4593	8	67	3	87	BOLD:ACE4593	Group18	Species18	63	87	OTU87_EU715461_Mugil liza
Known	Genbank	EU715462	Mugil liza	BOLD:ACE4593	8	67	63	87	BOLD:ACE4593	Group18	Species18	64	87	OTU87_EU715462_Mugil liza
Known	Genbank	EU715463	Mugil curema	BOLD:AAB3698	2	64	56	74	BOLD:AAB3698	Group35	Species12	58	74	OTU74_EU715463_Mugil curema
Known	Genbank	EU715464	Mugil curema	BOLD:AAB3698	2	64	56	74	BOLD:AAB3698	Group35	Species12	58	74	OTU74_EU715464_Mugil curema
Known	Genbank	EU715465	Mugil rubrioculus	BOLD:AAA7840	21	58	16	65	BOLD:AAA7840	Group37	Species6	6	65	OTU65_EU715465_Mugil rubrioculus
Known	Genbank	EU715466	Chelon auratus	BOLD:AAD7360	10	3	25	5	BOLD:AAD7360	Group108	Species53	31	5	OTU5_EU715466_Chelon auratus
Known	Genbank	EU715467	Chelon auratus	BOLD:AAD7360	10	3	25	5	BOLD:AAD7360	Group108	Species53	31	5	OTU5_EU715467_Chelon auratus
Known	Genbank	EU715468	Chelon auratus	BOLD:AAD7360	10	3	25	5	BOLD:AAD7360	Group108	Species53	31	5	OTU5_EU715468_Chelon auratus
Known	Genbank	EU715470	Chelon saliens	BOLD:AAF6190	14	11	26	13	BOLD:AAF6190	Group113	Species55	33	13	OTU13_EU715470_Chelon saliens
Known	Genbank	EU715471	Chelon saliens	BOLD:AAF6190	14	11	26	13	BOLD:AAF6190	Group113	Species55	33	13	OTU13_EU715471_Chelon saliens
Known	Genbank	EU715472	Chelon labrosus	BOLD:AAE2670	9	4	23	6	BOLD:AAE2670	Group111	Species54	30	6	OTU6_EU715472_Chelon labrosus
Known	Genbank	EU715473	Chelon labrosus	BOLD:AAE2670	9	4	23	6	BOLD:AAE2670	Group111	Species54	30	6	OTU6_EU715473_Chelon labrosus
Known	Genbank	EU715474	Chelon labrosus	BOLD:AAE2670	9	4	23	6	BOLD:AAE2670	Group111	Species54	30	6	OTU6_EU715474_Chelon labrosus
Known	Genbank	FJ238048	Osteomugil cunnesius	BOLD:AAD2032	19	41	58	44	BOLD:AAD2032	Group63	Species45	43	44	OTU44_FJ238048_Osteomugil cunnesius
Known	Genbank	FJ347895	Planiliza sp. D	BOLD:AAA7841	22	19	44	22	BOLD:AAA7841	Group120	Species81	48	22	OTU22_FJ347895_Planiliza sp. D
Known	Genbank	FJ347896	Planiliza sp. D	BOLD:AAA7841	22	19	44	22	BOLD:AAA7841	Group120	Species81	48	22	OTU22_FJ347896_Planiliza sp. D
Known	Genbank	FJ347897	Planiliza sp. D	BOLD:AAA7841	22	19	44	22	BOLD:AAA7841	Group120	Species81	48	22	OTU22_FJ347897_Planiliza sp. D
Known	Genbank	FJ347898	Planiliza sp. D	BOLD:AAA7841	22	19	44	22	BOLD:AAA7841	Group120	Species81	48	22	OTU22_FJ347898_Planiliza sp. D
Known	Genbank	FJ347899	Planiliza sp. D	BOLD:AAA7841	22	19	44	22	BOLD:AAA7841	Group120	Species81	48	22	OTU22_FJ347899_Planiliza sp. D
Known	Genbank	FJ347967	Planiliza subviridis	BOLD:AAC0695	145	14	55	16	BOLD:AAC0695	Group157	Species69	65	16	OTU16_FJ347967_Planiliza subviridis
Known	Genbank	FJ384677	Planiliza sp. H	BOLD:ACC0087	23	28	88	30	BOLD:ACC0087	Group142	Species65	98	30	OTU30_FJ384677_Planiliza sp. H
Known	Genbank	FJ918950	Mugil sp. R	BOLD:AAC5978	24	55	77	62	BOLD:AAC5978	Group38	Species4	73	62	OTU62_FJ918950_Mugil sp. R
Known	Genbank	FN545593	Dajaus monticola	BOLD:AAC4225	25	53	38	60	BOLD:AAC4225	Group57	Species23	9	60	OTU60_FN545593_Dajaus monticola
Known	Genbank	FN545594	Dajaus monticola	BOLD:AAC4225	25	53	38	60	BOLD:AAC4225	Group57	Species23	9	60	OTU60_FN545594_Dajaus monticola
Known	Genbank	FN600159	Planiliza sp. H	BOLD:AAC0696	26	27	20	28	BOLD:AAC0696	Group140	Species64	27	28	OTU28_FN600159_Planiliza sp. H
Known	Genbank	FN600160	Crenimugil sp. B	BOLD:AAG6597	27	36	53	39	BOLD:AAG6597	Group90	Species33	54	39	OTU39_FN600160_Crenimugil sp. B
Known	Genbank	GU224562	Mugil trichodon	BOLD:AAA7835	28	54	11	61	BOLD:AAA7835	Group41	Species2	8	61	OTU61_GU224562_Mugil trichodon
Known	Genbank	GU224563	Mugil trichodon	BOLD:AAA7835	28	54	11	61	BOLD:AAA7835	Group41	Species2	8	61	OTU61_GU224563_Mugil trichodon
Known	Genbank	GU225390	Mugil liza	BOLD:ACE4593	8	67	63	87	BOLD:ACE4593	Group18	Species18	64	87	OTU87_GU225390_Mugil liza
Known	Genbank	GU225391	Mugil trichodon	BOLD:AAA7835	28	54	11	61	BOLD:AAA7835	Group41	Species2	8	61	OTU61_GU225391_Mugil trichodon
Known	Genbank	GU225392	Mugil trichodon	BOLD:AAA7835	28	54	11	61	BOLD:AAA7835	Group41	Species2	8	61	OTU61_GU225392_Mugil trichodon
Known	Genbank	GU225393	Mugil trichodon	BOLD:AAA7835	28	54	11	61	BOLD:AAA7835	Group41	Species2	8	61	OTU61_GU225393_Mugil trichodon
Known	Genbank	GU225394	Mugil trichodon	BOLD:AAA7835	28	54	11	61	BOLD:AAA7835	Group41	Species2	8	61	OTU61_GU225394_Mugil trichodon
Known	Genbank	GU225395	Mugil trichodon	BOLD:AAA7835	28	54	11	61	BOLD:AAA7835	Group41	Species2	8	61	OTU61_GU225395_Mugil trichodon
Known	Genbank	GU225396	Mugil rubrioculus	BOLD:AAA7840	21	58	16	65	BOLD:AAA7840	Group37	Species6	6	65	OTU65_GU225396_Mugil rubrioculus
Known	Genbank	GU225397	Mugil rubrioculus	BOLD:AAA7840	21	58	16	65	BOLD:AAA7840	Group37	Species6	6	65	OTU65_GU225397_Mugil rubrioculus
Known	Genbank	GU225398	Mugil rubrioculus	BOLD:AAA7840	21	58	16	65	BOLD:AAA7840	Group37	Species6	6	65	OTU65_GU225398_Mugil rubrioculus
Known	Genbank	GU225399	Mugil rubrioculus	BOLD:AAA7840	21	58	16	65	BOLD:AAA7840	Group37	Species6	6	65	OTU65_GU225399_Mugil rubrioculus
Known	Genbank	GU225400	Mugil rubrioculus	BOLD:AAA7840	21	58	16	65	BOLD:AAA7840	Group37	Species6	6	65	OTU65_GU225400_Mugil rubrioculus
Known	Genbank	GU225401	Mugil sp. B	BOLD:AAA7838	20	66	67	77	BOLD:AAA7838	Group8	Species16	2	77	OTU77_GU225401_Mugil sp. B
Known	Genbank	GU225402	Mugil curema	BOLD:AAB3698	2	64	56	74	BOLD:AAB3698	Group35	Species12	58	74	OTU74_GU225402_Mugil curema
Known	Genbank	GU225403	Mugil curema	BOLD:AAB3698	2	64	49	74	BOLD:AAB3698	Group35	Species12	58	74	OTU74_GU225403_Mugil curema
Known	Genbank	GU225404	Mugil curema	BOLD:AAB3698	2	64	49	74	BOLD:AAB3698	Group35	Species12	58	74	OTU74_GU225404_Mugil curema
Known	Genbank	GU225405	Mugil curema	BOLD:AAB3698	2	64	49	74	BOLD:AAB3698	Group35	Species12	58	74	OTU74_GU225405_Mugil curema
Known	Genbank	GU225406	Mugil curema	BOLD:AAB3698	2	64	56	74	BOLD:AAB3698	Group35	Species12	58	74	OTU74_GU225406_Mugil curema
Known	Genbank	GU260664	Mugil sp. C	BOLD:ACE3795	0	67	65	83	BOLD:ACE3795	Group13	Species18	44	83	OTU83_GU260664_Mugil sp. C
Known	Genbank	GU260665	Mugil sp. C	BOLD:ACE3795	0	67	60	83	BOLD:ACE3795	Group13	Species18	44	83	OTU83_GU260665_Mugil sp. C
Known	Genbank	GU260666	Mugil sp. C	BOLD:ACE3795	0	67	60	83	BOLD:ACE3795	Group13	Species18	44	83	OTU83_GU260666_Mugil sp. C
Known	Genbank	GU260667	Mugil sp. C	BOLD:ACE3795	0	67	60	83	BOLD:ACE3795	Group13	Species18	44	83	OTU83_GU260667_Mugil sp. C
Known	Genbank	GU260668	Mugil sp. C	BOLD:ACE3795	0	67	60	83	BOLD:ACE3795	Group13	Species18	44	83	OTU83_GU260668_Mugil sp. C
Known	Genbank	GU260669	Mugil sp. C	BOLD:ACE3795	0	67	65	83	BOLD:ACE3795	Group13	Species18	44	83	OTU83_GU260669_Mugil sp. C
Known	Genbank	GU260670	Mugil sp. C	BOLD:ACE3795	0	67	65	83	BOLD:ACE3795	Group13	Species18	44	83	OTU83_GU260670_Mugil sp. C
Known	Genbank	GU260671	Mugil sp. C	BOLD:ACE3795	0	67	65	83	BOLD:ACE3795	Group13	Species18	44	83	OTU83_GU260671_Mugil sp. C
Known	Genbank	GU260672	Mugil sp. C	BOLD:ACE3795	0	67	60	83	BOLD:ACE3795	Group13	Species18	44	83	OTU83_GU260672_Mugil sp. C
Known	Genbank	GU260673	Mugil sp. C	BOLD:ACE3795	0	67	60	83	BOLD:ACE3795	Group13	Species18	44	83	OTU83_GU260673_Mugil sp. C
Known	Genbank	GU260674	Mugil sp. C	BOLD:ACE3795	0	67	68	83	BOLD:ACE3795	Group13	Species18	44	83	OTU83_GU260674_Mugil sp. C
Known	Genbank	GU260675	Mugil sp. C	BOLD:ACE3795	0	67	60	83	BOLD:ACE3795	Group13	Species18	44	83	OTU83_GU260675_Mugil sp. C
Known	Genbank	GU260676	Mugil sp. C	BOLD:ACE3795	0	67	65	83	BOLD:ACE3795	Group13	Species18	44	83	OTU83_GU260676_Mugil sp. C
Known	Genbank	GU260677	Mugil sp. C	BOLD:ACE3795	0	67	65	83	BOLD:ACE3795	Group13	Species18	44	83	OTU83_GU260677_Mugil sp. C
Known	Genbank	GU260678	Mugil sp. C	BOLD:ACE3795	0	67	60	83	BOLD:ACE3795	Group13	Species18	44	83	OTU83_GU260678_Mugil sp. C
Known	Genbank	GU260679	Mugil sp. I	BOLD:ACE4593	18	67	57	90	BOLD:ACE4593	Group21	Species18	44	90	OTU90_GU260679_Mugil sp. I
Known	Genbank	GU260680	Mugil sp. I	BOLD:ACE4593	18	67	59	90	BOLD:ACE4593	Group21	Species18	44	90	OTU90_GU260680_Mugil sp. I
Known	Genbank	GU260681	Mugil sp. I	BOLD:ACE4593	18	67	57	90	BOLD:ACE4593	Group21	Species18	44	90	OTU90_GU260681_Mugil sp. I
Known	Genbank	GU260682	Mugil sp. I	BOLD:ACE4593	18	67	57	90	BOLD:ACE4593	Group21	Species18	44	90	OTU90_GU260682_Mugil sp. I
Known	Genbank	GU260683	Mugil sp. I	BOLD:ACE4593	18	67	59	90	BOLD:ACE4593	Group21	Species18	44	90	OTU90_GU260683_Mugil sp. I
Known	Genbank	GU260684	Mugil sp. I	BOLD:ACE4593	18	67	59	90	BOLD:ACE4593	Group21	Species18	44	90	OTU90_GU260684_Mugil sp. I
Known	Genbank	GU260685	Mugil sp. I	BOLD:ACE4593	18	67	59	90	BOLD:ACE4593	Group21	Species18	44	90	OTU90_GU260685_Mugil sp. I
Known	Genbank	GU260686	Mugil sp. I	BOLD:ACE4593	18	67	59	90	BOLD:ACE4593	Group21	Species18	44	90	OTU90_GU260686_Mugil sp. I
Known	Genbank	GU260687	Mugil sp. I	BOLD:ACE4593	18	67	59	90	BOLD:ACE4593	Group21	Species18	44	90	OTU90_GU260687_Mugil sp. I
Known	Genbank	GU260688	Mugil sp. I	BOLD:ACE4593	18	67	59	90	BOLD:ACE4593	Group21	Species18	44	90	OTU90_GU260688_Mugil sp. I
Known	Genbank	GU260689	Mugil sp. I	BOLD:ACE4593	18	67	59	90	BOLD:ACE4593	Group21	Species18	44	90	OTU90_GU260689_Mugil sp. I
Known	Genbank	GU260690	Mugil sp. I	BOLD:ACE4593	18	67	57	90	BOLD:ACE4593	Group21	Species18	44	90	OTU90_GU260690_Mugil sp. I
Known	Genbank	GU260691	Mugil sp. I	BOLD:ACE4593	18	67	59	90	BOLD:ACE4593	Group21	Species18	44	90	OTU90_GU260691_Mugil sp. I
Known	Genbank	GU260692	Mugil sp. I	BOLD:ACE4593	18	67	59	90	BOLD:ACE4593	Group21	Species18	44	90	OTU90_GU260692_Mugil sp. I
Known	Genbank	GU260693	Mugil sp. I	BOLD:ACE4593	18	67	59	90	BOLD:ACE4593	Group21	Species18	44	90	OTU90_GU260693_Mugil sp. I
Known	Genbank	GU260694	Mugil sp. L	BOLD:AAA7839	15	67	7	79	BOLD:AAA7839	Group10	Species18	1	79	OTU79_GU260694_Mugil sp. L
Known	Genbank	GU260695	Mugil sp. L	BOLD:AAA7839	15	67	7	79	BOLD:AAA7839	Group10	Species18	1	79	OTU79_GU260695_Mugil sp. L
Known	Genbank	GU260696	Mugil sp. L	BOLD:AAA7839	15	67	7	79	BOLD:AAA7839	Group10	Species18	1	79	OTU79_GU260696_Mugil sp. L
Known	Genbank	GU260697	Mugil sp. L	BOLD:AAA7839	15	67	7	79	BOLD:AAA7839	Group10	Species18	1	79	OTU79_GU260697_Mugil sp. L
Known	Genbank	GU440409	Mugil sp. O	BOLD:ACE5250	17	63	45	73	BOLD:ACE5250	Group29	Species10	41	73	OTU73_GU440409_Mugil sp. O
Known	Genbank	GU702392	Mugil liza	BOLD:ACE4593	8	67	63	87	BOLD:ACE4593	Group18	Species18	64	87	OTU87_GU702392_Mugil liza
Known	Genbank	GU702394	Mugil liza	BOLD:ACE4593	8	67	63	87	BOLD:ACE4593	Group18	Species18	64	87	OTU87_GU702394_Mugil liza
Known	Genbank	GU702395	Mugil liza	BOLD:ACE4593	8	67	63	87	BOLD:ACE4593	Group18	Species18	64	87	OTU87_GU702395_Mugil liza
Known	Genbank	GU702397	Mugil liza	BOLD:ACE4593	8	67	63	87	BOLD:ACE4593	Group18	Species18	64	87	OTU87_GU702397_Mugil liza
Known	Genbank	HM006970	Mugil sp. H	BOLD:ACE4593	29	67	50	89	BOLD:ACE4593	Group23	Species18	44	89	OTU89_HM006970_Mugil sp. H
Known	Genbank	HM180700	Planiliza haematocheila	BOLD:AAE9134	11	25	18	26	BOLD:AAE9134	Group146	Species73	24	26	OTU26_HM180700_Planiliza haematocheila
Known	Genbank	HM208823	Chelon bandialensis	BOLD:ACC0109	30	9	27	11	BOLD:ACC0109	Group110	Species59	39	11	OTU11_HM208823_Chelon bandialensis
Known	Genbank	HM208824	Chelon bandialensis	BOLD:ACC0109	30	9	27	11	BOLD:ACC0109	Group110	Species59	39	11	OTU11_HM208824_Chelon bandialensis
Known	Genbank	HM208825	Chelon bandialensis	BOLD:ACC0109	30	9	27	11	BOLD:ACC0109	Group110	Species59	39	11	OTU11_HM208825_Chelon bandialensis
Known	Genbank	HM208826	Chelon dumerili	BOLD:ACC0658	31	6	92	8	BOLD:ACC0658	Group104	Species61	101	8	OTU8_HM208826_Chelon dumerili
Known	Genbank	HM208827	Chelon dumerili	BOLD:ACC0658	31	6	64	8	BOLD:ACC0658	Group104	Species61	69	8	OTU8_HM208827_Chelon dumerili
Known	Genbank	HM208828	Neochelon falcipinnis	BOLD:ACC0336	32	47	37	52	BOLD:ACC0336	Group72	Species27	12	52	OTU52_HM208828_Neochelon falcipinnis
Known	Genbank	HM208829	Neochelon falcipinnis	BOLD:ACC0336	32	47	37	52	BOLD:ACC0336	Group72	Species27	12	52	OTU52_HM208829_Neochelon falcipinnis
Known	Genbank	HM208830	Neochelon falcipinnis	BOLD:ACC0336	32	47	37	52	BOLD:ACC0336	Group72	Species27	12	52	OTU52_HM208830_Neochelon falcipinnis
Known	Genbank	HM208831	Parachelon grandisquamis	BOLD:ACC0632	33	2	30	4	BOLD:ACC0632	Group103	Species51	36	4	OTU4_HM208831_Parachelon grandisquamis
Known	Genbank	HM208832	Parachelon grandisquamis	BOLD:ACC0632	33	2	30	4	BOLD:ACC0632	Group103	Species51	36	4	OTU4_HM208832_Parachelon grandisquamis
Known	Genbank	HM208833	Chelon saliens	BOLD:AAF6190	14	11	26	13	BOLD:AAF6190	Group113	Species55	33	13	OTU13_HM208833_Chelon saliens
Known	Genbank	HM208834	Chelon ramado	BOLD:AAD7360	10	3	25	5	BOLD:AAD7360	Group108	Species53	31	5	OTU5_HM208834_Chelon ramado
Known	Genbank	HM208835	Chelon auratus	BOLD:AAD7360	10	3	25	5	BOLD:AAD7360	Group108	Species53	31	5	OTU5_HM208835_Chelon auratus
Known	Genbank	HM208836	Chelon auratus	BOLD:AAD7360	10	3	25	5	BOLD:AAD7360	Group108	Species53	31	5	OTU5_HM208836_Chelon auratus
Known	Genbank	HM208837	Chelon labrosus	BOLD:AAE2670	9	4	23	6	BOLD:AAE2670	Group111	Species54	30	6	OTU6_HM208837_Chelon labrosus
Known	Genbank	HM208838	Chelon labrosus	BOLD:AAE2670	9	4	23	6	BOLD:AAE2670	Group111	Species54	30	6	OTU6_HM208838_Chelon labrosus
Known	Genbank	HM208839	Chelon ramado	BOLD:AAD5443	146	12	24	14	BOLD:AAD5443	Group156	Species52	32	14	OTU14_HM208839_Chelon ramado
Known	Genbank	HM208840	Chelon ramado	BOLD:AAD5443	13	12	24	14	BOLD:AAD5443	Group106	Species52	32	14	OTU14_HM208840_Chelon ramado
Known	Genbank	HM208841	Mugil bananensis	BOLD:ACC0257	34	60	9	67	BOLD:ACC0257	Group42	Species13	45	67	OTU67_HM208841_Mugil bananensis
Known	Genbank	HM208842	Mugil bananensis	BOLD:ACC0257	34	60	9	67	BOLD:ACC0257	Group42	Species13	45	67	OTU67_HM208842_Mugil bananensis
Known	Genbank	HM208843	Mugil bananensis	BOLD:ACC0257	34	60	9	67	BOLD:ACC0257	Group42	Species13	45	67	OTU67_HM208843_Mugil bananensis
Known	Genbank	HM208844	Mugil cephalus	BOLD:ACE3807	3	67	6	85	BOLD:ACE3807	Group17	Species18	44	85	OTU85_HM208844_Mugil cephalus
Known	Genbank	HM208845	Mugil cephalus	BOLD:ACE3807	3	67	6	85	BOLD:ACE3807	Group17	Species18	44	85	OTU85_HM208845_Mugil cephalus
Known	Genbank	HM208846	Mugil sp. J	BOLD:ACE3808	35	67	4	86	BOLD:ACE3808	Group15	Species18	44	86	OTU86_HM208846_Mugil sp. J
Known	Genbank	HM208847	Mugil sp. J	BOLD:ACE3808	35	67	4	86	BOLD:ACE3808	Group15	Species18	44	86	OTU86_HM208847_Mugil sp. J
Known	Genbank	HM208848	Mugil sp. J	BOLD:ACE3808	35	67	4	86	BOLD:ACE3808	Group15	Species18	44	86	OTU86_HM208848_Mugil sp. J
Known	Genbank	HM208849	Mugil sp. J	BOLD:ACE3808	35	67	4	86	BOLD:ACE3808	Group15	Species18	44	86	OTU86_HM208849_Mugil sp. J
Known	Genbank	HM208850	Mugil sp. J	BOLD:ACE3808	35	67	4	86	BOLD:ACE3808	Group15	Species18	44	86	OTU86_HM208850_Mugil sp. J
Known	Genbank	HM208851	Mugil sp. M	BOLD:ACA0374	36	63	12	71	BOLD:ACA0374	Group27	Species10	42	71	OTU71_HM208851_Mugil sp. M
Known	Genbank	HM208852	Mugil sp. M	BOLD:ACA0374	37	63	12	71	BOLD:ACA0374	Group28	Species10	42	71	OTU71_HM208852_Mugil sp. M
Known	Genbank	HM208853	Mugil capurrii	BOLD:ACC0458	38	59	10	66	BOLD:ACC0458	Group43	Species14	46	66	OTU66_HM208853_Mugil capurrii
Known	Genbank	HM208854	Mugil capurrii	BOLD:ACC0458	38	59	10	66	BOLD:ACC0458	Group43	Species14	46	66	OTU66_HM208854_Mugil capurrii
Known	Genbank	HM208855	Oedalechilus labeo	BOLD:ACE5251	39	30	93	32	BOLD:ACE5251	Group47	Species50	104	32	OTU32_HM208855_Oedalechilus labeo
Known	Genbank	HQ024977	Mugil sp. B	BOLD:AAA7838	20	66	8	77	BOLD:AAA7838	Group8	Species17	2	77	OTU77_HQ024977_Mugil sp. B
Known	Genbank	HQ024978	Mugil sp. B	BOLD:AAA7838	20	66	8	77	BOLD:AAA7838	Group8	Species17	2	77	OTU77_HQ024978_Mugil sp. B
Known	Genbank	HQ024979	Mugil sp. B	BOLD:AAA7838	20	66	8	77	BOLD:AAA7838	Group8	Species17	2	77	OTU77_HQ024979_Mugil sp. B
Known	Genbank	HQ024980	Mugil sp. B	BOLD:AAA7838	20	66	8	77	BOLD:AAA7838	Group8	Species17	2	77	OTU77_HQ024980_Mugil sp. B
Known	Genbank	HQ131880	Dajaus monticola	BOLD:AAC4225	25	53	38	60	BOLD:AAC4225	Group57	Species23	9	60	OTU60_HQ131880_Dajaus monticola
Known	Genbank	HQ131881	Joturus pichardi	BOLD:AAE2201	40	49	112	57	BOLD:AAE2201	Group53	Species21	76	57	OTU57_HQ131881_Joturus pichardi
Known	Genbank	HQ131882	Chelon auratus	BOLD:AAD7360	10	3	25	5	BOLD:AAD7360	Group108	Species53	31	5	OTU5_HQ131882_Chelon auratus
Known	Genbank	HQ131883	Chelon dumerili	BOLD:ACC0658	31	6	64	8	BOLD:ACC0658	Group104	Species61	69	8	OTU8_HQ131883_Chelon dumerili
Known	Genbank	HQ131884	Mugil sp. B	BOLD:AAA7838	20	66	67	77	BOLD:AAA7838	Group8	Species15	2	77	OTU77_HQ131884_Mugil sp. B
Known	Genbank	HQ131885	Mugil sp. B	BOLD:AAA7838	20	66	8	77	BOLD:AAA7838	Group8	Species17	2	77	OTU77_HQ131885_Mugil sp. B
Known	Genbank	HQ131886	Mugil curema	BOLD:AAB3698	2	64	49	74	BOLD:AAB3698	Group35	Species12	58	74	OTU74_HQ131886_Mugil curema
Known	Genbank	HQ131887	Mugil curema	BOLD:AAB3698	2	64	56	74	BOLD:AAB3698	Group35	Species12	58	74	OTU74_HQ131887_Mugil curema
Known	Genbank	HQ131888	Mugil sp. M	BOLD:AAB3698	2	64	12	74	BOLD:AAB3698	Group35	Species12	58	74	OTU74_HQ131888_Mugil sp. M
Known	Genbank	HQ131889	Mugil sp. R	BOLD:AAC5978	24	55	77	62	BOLD:AAC5978	Group38	Species4	73	62	OTU62_HQ131889_Mugil sp. R
Known	Genbank	HQ131890	Mugil incilis	BOLD:AAN4668	41	65	15	76	BOLD:AAN4668	Group25	Species11	4	76	OTU76_HQ131890_Mugil incilis
Known	Genbank	HQ131891	Mugil incilis	BOLD:AAN4668	41	65	15	76	BOLD:AAN4668	Group25	Species11	4	76	OTU76_HQ131891_Mugil incilis
Known	Genbank	HQ131892	Mugil curema	BOLD:AAB3698	2	64	56	74	BOLD:AAB3698	Group35	Species12	58	74	OTU74_HQ131892_Mugil curema
Known	Genbank	HQ149082	Mugil sp. C	BOLD:ACE3795	0	67	60	83	BOLD:ACE3795	Group13	Species18	44	83	OTU83_HQ149082_Mugil sp. C
Known	Genbank	HQ149083	Mugil sp. C	BOLD:ACE3795	0	67	60	83	BOLD:ACE3795	Group13	Species18	44	83	OTU83_HQ149083_Mugil sp. C
Known	Genbank	HQ149710	Mugil sp. B	BOLD:AAA7838	20	66	67	77	BOLD:AAA7838	Group8	Species15	2	77	OTU77_HQ149710_Mugil sp. B
Known	Genbank	HQ149711	Mugil sp. B	BOLD:AAA7838	20	66	67	77	BOLD:AAA7838	Group8	Species17	2	77	OTU77_HQ149711_Mugil sp. B
Known	Genbank	HQ149712	Mugil liza	BOLD:ACE4593	8	67	63	87	BOLD:ACE4593	Group18	Species18	64	87	OTU87_HQ149712_Mugil liza
Known	Genbank	HQ149713	Mugil liza	BOLD:ACE4593	8	67	63	87	BOLD:ACE4593	Group18	Species18	64	87	OTU87_HQ149713_Mugil liza
Known	Genbank	HQ149714	Mugil sp. G	BOLD:AAZ1581	42	67	71	80	BOLD:AAZ1581	Group5	Species18	3	80	OTU80_HQ149714_Mugil sp. G
Known	Genbank	HQ149715	Mugil sp. G	BOLD:AAZ1581	42	67	71	80	BOLD:AAZ1581	Group5	Species18	3	80	OTU80_HQ149715_Mugil sp. G
Known	Genbank	HQ149885	Crenimugil sp. B	BOLD:AAG6597	43	36	33	39	BOLD:AAG6597	Group93	Species33	55	115	OTU115_HQ149885_Crenimugil sp. B
Known	Genbank	HQ149965	Crenimugil sp. A	BOLD:ADL4893	44	34	35	37	BOLD:ADL4893	Group84	Species37	50	37	OTU37_HQ149965_Crenimugil sp. A
Known	Genbank	HQ285928	Mugil incilis	BOLD:AAN4668	41	65	15	76	BOLD:AAN4668	Group25	Species11	4	76	OTU76_HQ285928_Mugil incilis
Known	Genbank	HQ285929	Mugil incilis	BOLD:AAN4668	41	65	15	76	BOLD:AAN4668	Group25	Species11	4	76	OTU76_HQ285929_Mugil incilis
Known	Genbank	HQ285930	Mugil incilis	BOLD:AAN4668	41	65	15	76	BOLD:AAN4668	Group25	Species11	4	76	OTU76_HQ285930_Mugil incilis
Known	Genbank	HQ654717	Planiliza sp. G	BOLD:AAO1670	45	23	54	109	BOLD:AAO1670	Group159	Species77	25	109	OTU109_HQ654717_Planiliza sp. G
Known	Genbank	HQ654718	Planiliza sp. G	BOLD:AAO1670	148	23	54	109	BOLD:AAO1670	Group139	Species77	25	109	OTU109_HQ654718_Planiliza sp. G
Known	Genbank	HQ654719	Planiliza sp. G	BOLD:AAO1670	45	23	54	109	BOLD:AAO1670	Group159	Species77	25	109	OTU109_HQ654719_Planiliza sp. G
Known	Genbank	HQ654720	Planiliza sp. G	BOLD:AAO1670	148	23	54	109	BOLD:AAO1670	Group139	Species77	25	109	OTU109_HQ654720_Planiliza sp. G
Known	Genbank	HQ654721	Planiliza subviridis	BOLD:ABY5947	4	14	61	17	BOLD:ABY5947	Group132	Species69	66	17	OTU17_HQ654721_Planiliza subviridis
Known	Genbank	HQ682701	Planiliza subviridis	BOLD:ABY5947	4	14	61	17	BOLD:ABY5947	Group132	Species69	66	17	OTU17_HQ682701_Planiliza subviridis
Known	Genbank	HQ682702	Planiliza subviridis	BOLD:ABY5947	46	14	61	17	BOLD:ABY5947	Group130	Species69	66	17	OTU17_HQ682702_Planiliza subviridis
Known	Genbank	HQ682703	Planiliza subviridis	BOLD:ABY5947	4	14	61	17	BOLD:ABY5947	Group132	Species69	66	17	OTU17_HQ682703_Planiliza subviridis
Known	Genbank	HQ682704	Planiliza subviridis	BOLD:ABY5947	4	14	61	17	BOLD:ABY5947	Group132	Species69	66	17	OTU17_HQ682704_Planiliza subviridis
Known	Genbank	JF493283	Crenimugil crenilabis	BOLD:AAC4149	47	35	34	38	BOLD:AAC4149	Group89	Species34	15	38	OTU38_JF493283_Crenimugil crenilabis
Known	Genbank	JF493284	Crenimugil crenilabis	BOLD:AAC4149	47	35	34	38	BOLD:AAC4149	Group89	Species34	15	38	OTU38_JF493284_Crenimugil crenilabis
Known	Genbank	JF493796	Planiliza alata	BOLD:AAF6233	48	29	21	31	BOLD:AAF6233	Group134	Species63	28	31	OTU31_JF493796_Planiliza alata
Known	Genbank	JF493797	Planiliza alata	BOLD:AAF6233	48	29	21	31	BOLD:AAF6233	Group134	Species63	28	31	OTU31_JF493797_Planiliza alata
Known	Genbank	JF493798	Planiliza alata	BOLD:AAF6233	48	29	21	31	BOLD:AAF6233	Group134	Species63	28	31	OTU31_JF493798_Planiliza alata
Known	Genbank	JF493799	Chelon sp. B	BOLD:AAD7493	49	7	29	9	BOLD:AAD7493	Group105	Species60	35	9	OTU9_JF493799_Chelon sp. B
Known	Genbank	JF493800	Chelon sp. B	BOLD:AAD7493	49	7	29	9	BOLD:AAD7493	Group105	Species60	35	9	OTU9_JF493800_Chelon sp. B
Known	Genbank	JF493801	Chelon sp. B	BOLD:AAD7493	49	7	29	9	BOLD:AAD7493	Group105	Species60	35	9	OTU9_JF493801_Chelon sp. B
Known	Genbank	JF493802	Chelon sp. A	BOLD:AAC0698	50	5	28	7	BOLD:AAC0698	Group107	Species57	34	7	OTU7_JF493802_Chelon sp. A
Known	Genbank	JF493803	Planiliza melinoptera	BOLD:AAD7507	51	24	19	25	BOLD:AAD7507	Group135	Species78	38	25	OTU25_JF493803_Planiliza melinoptera
Known	Genbank	JF493804	Chelon sp. A	BOLD:AAC0698	50	5	28	7	BOLD:AAC0698	Group107	Species57	34	7	OTU7_JF493804_Chelon sp. A
Known	Genbank	JF493805	Planiliza melinoptera	BOLD:AAD7507	51	24	19	25	BOLD:AAD7507	Group135	Species78	38	25	OTU25_JF493805_Planiliza melinoptera
Known	Genbank	JF493806	Planiliza melinoptera	BOLD:AAD7507	51	24	19	25	BOLD:AAD7507	Group135	Species78	38	25	OTU25_JF493806_Planiliza melinoptera
Known	Genbank	JF493807	Planiliza melinoptera	BOLD:AAD7507	51	24	19	25	BOLD:AAD7507	Group135	Species78	38	25	OTU25_JF493807_Planiliza melinoptera
Known	Genbank	JF493808	Planiliza melinoptera	BOLD:AAD7507	51	24	19	25	BOLD:AAD7507	Group135	Species78	38	25	OTU25_JF493808_Planiliza melinoptera
Known	Genbank	JF493809	Chelon richardsonii	BOLD:AAD7487	52	10	90	12	BOLD:AAD7487	Group112	Species56	99	12	OTU12_JF493809_Chelon richardsonii
Known	Genbank	JF493810	Chelon richardsonii	BOLD:AAD7487	52	10	90	12	BOLD:AAD7487	Group112	Species56	99	12	OTU12_JF493810_Chelon richardsonii
Known	Genbank	JF493811	Chelon richardsonii	BOLD:AAD7487	52	10	90	12	BOLD:AAD7487	Group112	Species56	99	12	OTU12_JF493811_Chelon richardsonii
Known	Genbank	JF493812	Chelon richardsonii	BOLD:AAD7487	52	10	90	12	BOLD:AAD7487	Group112	Species56	99	12	OTU12_JF493812_Chelon richardsonii
Known	Genbank	JF493813	Chelon tricuspidens	BOLD:AAF6205	53	8	91	10	BOLD:AAF6205	Group109	Species58	100	10	OTU10_JF493813_Chelon tricuspidens
Known	Genbank	JF493905	Mugil sp. E	BOLD:AAA7833	54	67	1	78	BOLD:AAA7833	Group16	Species18	44	78	OTU78_JF493905_Mugil sp. E
Known	Genbank	JF493906	Mugil sp. E	BOLD:AAA7833	54	67	1	78	BOLD:AAA7833	Group16	Species18	44	78	OTU78_JF493906_Mugil sp. E
Known	Genbank	JF493907	Mugil sp. E	BOLD:AAA7833	54	67	1	78	BOLD:AAA7833	Group16	Species18	44	78	OTU78_JF493907_Mugil sp. E
Known	Genbank	JF493950	Pseudomyxus capensis	BOLD:AAC5938	55	1	94	3	BOLD:AAC5938	Group100	Species49	103	3	OTU3_JF493950_Pseudomyxus capensis
Known	Genbank	JF493952	Pseudomyxus capensis	BOLD:AAC5938	55	1	94	3	BOLD:AAC5938	Group100	Species49	103	3	OTU3_JF493952_Pseudomyxus capensis
Known	Genbank	JF494774	Crenimugil sp. A	BOLD:AAE3562	56	34	46	36	BOLD:AAE3562	Group87	Species37	51	36	OTU36_JF494774_Crenimugil sp. A
Known	Genbank	JF494775	Crenimugil buchanani	BOLD:AAE3561	57	32	41	34	BOLD:AAE3561	Group78	Species31	16	34	OTU34_JF494775_Crenimugil buchanani
Known	Genbank	JF494776	Osteomugil sp. B	BOLD:AAC4146	58	43	31	101	BOLD:AAC4146	Group71	Species43	18	101	OTU101_JF494776_Osteomugil sp. B
Known	Genbank	JF494777	Osteomugil robustus	BOLD:AAG6596	59	37	66	40	BOLD:AAG6596	Group97	Species38	17	40	OTU40_JF494777_Osteomugil robustus
Known	Genbank	JF494780	Osteomugil sp. B	BOLD:AAC4146	58	43	31	101	BOLD:AAC4146	Group71	Species43	18	101	OTU101_JF494780_Osteomugil sp. B
Known	Genbank	JF494781	Osteomugil sp. B	BOLD:AAC4146	60	43	31	101	BOLD:AAC4146	Group69	Species43	18	101	OTU101_JF494781_Osteomugil sp. B
Known	Genbank	JN021221	Planiliza sp. H	BOLD:AAC0697	12	28	43	29	BOLD:AAC0697	Group143	Species65	57	29	OTU29_JN021221_Planiliza sp. H
Known	Genbank	JN021222	Planiliza sp. H	BOLD:AAC0697	12	28	43	29	BOLD:AAC0697	Group143	Species65	57	29	OTU29_JN021222_Planiliza sp. H
Known	Genbank	JN228383	Planiliza subviridis	BOLD:AAC0695	144	14	55	16	BOLD:AAC0695	Group158	Species69	65	16	OTU16_JN228383_Planiliza subviridis
Known	Genbank	JN242565	Mugil sp. C	BOLD:ACE3795	0	67	65	83	BOLD:ACE3795	Group13	Species18	44	83	OTU83_JN242565_Mugil sp. C
Known	Genbank	JN242566	Mugil sp. C	BOLD:ACE3795	0	67	65	83	BOLD:ACE3795	Group13	Species18	44	83	OTU83_JN242566_Mugil sp. C
Known	Genbank	JN242567	Mugil sp. C	BOLD:ACE3795	0	67	65	83	BOLD:ACE3795	Group13	Species18	44	83	OTU83_JN242567_Mugil sp. C
Known	Genbank	JN242568	Mugil sp. C	BOLD:ACE3795	0	67	65	83	BOLD:ACE3795	Group13	Species18	44	83	OTU83_JN242568_Mugil sp. C
Known	Genbank	JN242569	Mugil sp. C	BOLD:ACE3795	0	67	65	83	BOLD:ACE3795	Group13	Species18	44	83	OTU83_JN242569_Mugil sp. C
Known	Genbank	JN242570	Mugil sp. C	BOLD:ACE3795	0	67	65	83	BOLD:ACE3795	Group13	Species18	44	83	OTU83_JN242570_Mugil sp. C
Known	Genbank	JN242571	Mugil sp. C	BOLD:ACE3795	0	67	65	83	BOLD:ACE3795	Group13	Species18	44	83	OTU83_JN242571_Mugil sp. C
Known	Genbank	JN242615	Planiliza haematocheila	BOLD:AAE9134	11	25	18	26	BOLD:AAE9134	Group146	Species73	24	26	OTU26_JN242615_Planiliza haematocheila
Known	Genbank	JN242616	Planiliza haematocheila	BOLD:AAE9134	11	25	18	26	BOLD:AAE9134	Group146	Species73	24	26	OTU26_JN242616_Planiliza haematocheila
Known	Genbank	JN242617	Planiliza haematocheila	BOLD:AAE9134	11	25	18	26	BOLD:AAE9134	Group146	Species73	24	26	OTU26_JN242617_Planiliza haematocheila
Known	Genbank	JN242618	Planiliza haematocheila	BOLD:AAE9134	11	25	18	26	BOLD:AAE9134	Group146	Species73	24	26	OTU26_JN242618_Planiliza haematocheila
Known	Genbank	JN242619	Planiliza haematocheila	BOLD:AAE9134	11	25	18	26	BOLD:AAE9134	Group146	Species73	24	26	OTU26_JN242619_Planiliza haematocheila
Known	Genbank	JN242620	Planiliza haematocheila	BOLD:AAE9134	11	25	18	26	BOLD:AAE9134	Group146	Species73	24	26	OTU26_JN242620_Planiliza haematocheila
Known	Genbank	JN813098	Planiliza haematocheila	BOLD:AAE9134	11	25	18	26	BOLD:AAE9134	Group146	Species73	24	26	OTU26_JN813098_Planiliza haematocheila
Known	Genbank	JQ045776	Osteomugil sp.	BOLD:AAE6698	7	42	95	45	BOLD:AAE6698	Group59	Species44	84	45	OTU45_JQ045776_Osteomugil sp.
Known	Genbank	JQ045777	Osteomugil cunnesius	BOLD:AAD2032	19	41	58	44	BOLD:AAD2032	Group63	Species45	43	44	OTU44_JQ045777_Osteomugil cunnesius
Known	Genbank	JQ045778	Osteomugil sp.	BOLD:ACB5913	61	41	96	100	BOLD:ACB5913	Group61	Species45	85	100	OTU100_JQ045778_Osteomugil sp.
Known	Genbank	JQ045779	Osteomugil perusii	BOLD:ACB4098	62	40	97	97	BOLD:ACB4098	Group68	Species47	86	97	OTU97_JQ045779_Osteomugil perusii
Known	Genbank	JQ045780	Planiliza subviridis	BOLD:ABY5947	4	14	61	17	BOLD:ABY5947	Group132	Species69	66	17	OTU17_JQ045780_Planiliza subviridis
Known	Genbank	JQ045781	Crenimugil sp. C	BOLD:AAC4147	63	31	62	33	BOLD:AAC4147	Group82	Species30	60	33	OTU33_JQ045781_Crenimugil sp. C
Known	Genbank	JQ045782	Planiliza subviridis	BOLD:ABY5947	4	14	61	17	BOLD:ABY5947	Group132	Species69	66	17	OTU17_JQ045782_Planiliza subviridis
Known	Genbank	JQ045783	Mugil sp. B	BOLD:AAA7838	64	66	67	77	BOLD:AAA7838	Group7	Species16	2	77	OTU77_JQ045783_Mugil sp. B
Known	Genbank	JQ045784	Planiliza sp.	BOLD:ACB4959	65	14	78	103	BOLD:ACB4959	Group126	Species69	91	103	OTU103_JQ045784_Planiliza sp.
Known	Genbank	JQ045785	Planiliza subviridis	BOLD:AAC0695	145	14	55	16	BOLD:AAC0695	Group157	Species69	65	16	OTU16_JQ045785_Planiliza subviridis
Known	Genbank	JQ060394	Agonostomus catalai	BOLD:ACC0220	66	49	114	91	BOLD:ACC0220	Group52	Species20	77	91	OTU91_JQ060394_Agonostomus catalai
Known	Genbank	JQ060395	Dajaus sp. A	BOLD:AAC4226	67	52	39	59	BOLD:AAC4226	Group56	Species24	10	59	OTU59_JQ060395_Dajaus sp. A
Known	Genbank	JQ060396	Dajaus sp. A	BOLD:AAC4226	67	52	39	59	BOLD:AAC4226	Group56	Species24	10	59	OTU59_JQ060396_Dajaus sp. A
Known	Genbank	JQ060397	Dajaus sp. A	BOLD:AAC4226	67	52	39	59	BOLD:AAC4226	Group56	Species24	10	59	OTU59_JQ060397_Dajaus sp. A
Known	Genbank	JQ060398	Dajaus sp. B	BOLD:AAC4225	25	53	38	60	BOLD:AAC4225	Group57	Species23	9	60	OTU60_JQ060398_Dajaus sp. B
Known	Genbank	JQ060399	Dajaus sp. B	BOLD:AAC4225	25	53	38	60	BOLD:AAC4225	Group57	Species23	9	60	OTU60_JQ060399_Dajaus sp. B
Known	Genbank	JQ060400	Dajaus sp. B	BOLD:AAC4225	25	53	38	60	BOLD:AAC4225	Group57	Species23	9	60	OTU60_JQ060400_Dajaus sp. B
Known	Genbank	JQ060401	Dajaus sp. A	BOLD:AAC4226	67	52	39	59	BOLD:AAC4226	Group56	Species24	10	59	OTU59_JQ060401_Dajaus sp. A
Known	Genbank	JQ060402	Dajaus sp. B	BOLD:AAC4225	25	53	38	60	BOLD:AAC4225	Group57	Species23	9	60	OTU60_JQ060402_Dajaus sp. B
Known	Genbank	JQ060403	Dajaus sp. B	BOLD:ACC0748	68	50	113	94	BOLD:ACC0748	Group54	Species22	75	94	OTU94_JQ060403_Dajaus sp. B
Known	Genbank	JQ060405	Aldrichetta forsteri	BOLD:AAC4276	69	0	109	1	BOLD:AAC4276	Group153	Species48	89	1	OTU1_JQ060405_Aldrichetta forsteri
Known	Genbank	JQ060406	Cestraeus goldiei	BOLD:AAZ9303	70	48	115	54	BOLD:AAZ9303	Group3	Species19	78	54	OTU54_JQ060406_Cestraeus goldiei
Known	Genbank	JQ060407	Cestraeus oxyrhyncus	BOLD:ACC0194	71	48	116	55	BOLD:ACC0194	Group4	Species19	79	55	OTU55_JQ060407_Cestraeus oxyrhyncus
Known	Genbank	JQ060408	Chaenomugil proboscideus	BOLD:ABW4600	72	68	118	93	BOLD:ABW4600	Group58	Species1	81	93	OTU93_JQ060408_Chaenomugil proboscideus
Known	Genbank	JQ060409	Chaenomugil proboscideus	BOLD:ABW4600	72	68	118	93	BOLD:ABW4600	Group58	Species1	81	93	OTU93_JQ060409_Chaenomugil proboscideus
Known	Genbank	JQ060410	Chaenomugil proboscideus	BOLD:ABW4600	72	68	118	93	BOLD:ABW4600	Group58	Species1	81	93	OTU93_JQ060410_Chaenomugil proboscideus
Known	Genbank	JQ060411	Chelon labrosus	BOLD:AAE2670	9	4	23	6	BOLD:AAE2670	Group111	Species54	30	6	OTU6_JQ060411_Chelon labrosus
Known	Genbank	JQ060412	Chelon labrosus	BOLD:AAE2670	9	4	23	6	BOLD:AAE2670	Group111	Species54	30	6	OTU6_JQ060412_Chelon labrosus
Known	Genbank	JQ060413	Planiliza sp. H	BOLD:ACC0087	23	28	88	30	BOLD:ACC0087	Group142	Species65	98	30	OTU30_JQ060413_Planiliza sp. H
Known	Genbank	JQ060414	Planiliza sp. H	BOLD:AAC0697	73	28	43	29	BOLD:AAC0697	Group144	Species65	57	29	OTU29_JQ060414_Planiliza sp. H
Known	Genbank	JQ060415	Planiliza sp. H	BOLD:AAC0697	12	28	43	29	BOLD:AAC0697	Group143	Species65	57	29	OTU29_JQ060415_Planiliza sp. H
Known	Genbank	JQ060416	Planiliza sp. H	BOLD:AAC0697	12	28	43	29	BOLD:AAC0697	Group143	Species65	57	29	OTU29_JQ060416_Planiliza sp. H
Known	Genbank	JQ060417	Planiliza sp. H	BOLD:AAC0697	12	28	43	29	BOLD:AAC0697	Group143	Species65	57	29	OTU29_JQ060417_Planiliza sp. H
Known	Genbank	JQ060418	Planiliza sp. H	BOLD:AAC0697	12	28	43	29	BOLD:AAC0697	Group143	Species65	57	29	OTU29_JQ060418_Planiliza sp. H
Known	Genbank	JQ060419	Planiliza sp. H	BOLD:AAC0697	12	28	43	29	BOLD:AAC0697	Group143	Species65	57	29	OTU29_JQ060419_Planiliza sp. H
Known	Genbank	JQ060420	Planiliza sp. H	BOLD:AAC0697	12	28	43	29	BOLD:AAC0697	Group143	Species65	57	29	OTU29_JQ060420_Planiliza sp. H
Known	Genbank	JQ060421	Planiliza sp. H	BOLD:AAC0697	74	28	43	29	BOLD:AAC0697	Group145	Species65	57	29	OTU29_JQ060421_Planiliza sp. H
Known	Genbank	JQ060422	Planiliza macrolepis	BOLD:AAC0696	26	27	20	28	BOLD:AAC0696	Group140	Species64	27	28	OTU28_JQ060422_Planiliza macrolepis
Known	Genbank	JQ060423	Planiliza macrolepis	BOLD:AAC0696	26	27	20	28	BOLD:AAC0696	Group140	Species64	27	28	OTU28_JQ060423_Planiliza macrolepis
Known	Genbank	JQ060424	Planiliza sp. H	BOLD:ACC0087	23	28	88	30	BOLD:ACC0087	Group142	Species65	98	30	OTU30_JQ060424_Planiliza sp. H
Known	Genbank	JQ060425	Planiliza macrolepis	BOLD:AAC0696	26	27	20	28	BOLD:AAC0696	Group140	Species64	27	28	OTU28_JQ060425_Planiliza macrolepis
Known	Genbank	JQ060426	Planiliza macrolepis	BOLD:AAC0696	26	27	20	28	BOLD:AAC0696	Group140	Species64	27	28	OTU28_JQ060426_Planiliza macrolepis
Known	Genbank	JQ060427	Planiliza melinoptera	BOLD:AAD7507	75	24	19	25	BOLD:AAD7507	Group136	Species78	38	25	OTU25_JQ060427_Planiliza melinoptera
Known	Genbank	JQ060428	Planiliza melinoptera	BOLD:AAD7507	75	24	19	25	BOLD:AAD7507	Group136	Species78	38	25	OTU25_JQ060428_Planiliza melinoptera
Known	Genbank	JQ060429	Planiliza sp. F	BOLD:ACC0310	76	21	82	23	BOLD:ACC0310	Group133	Species74	95	23	OTU23_JQ060429_Planiliza sp. F
Known	Genbank	JQ060430	Planiliza sp. I	BOLD:ACC0311	77	18	89	21	BOLD:ACC0311	Group101	Species70	102	21	OTU21_JQ060430_Planiliza sp. I
Known	Genbank	JQ060431	Planiliza sp. I	BOLD:ACC0311	77	18	89	21	BOLD:ACC0311	Group101	Species70	102	21	OTU21_JQ060431_Planiliza sp. I
Known	Genbank	JQ060432	Planiliza subviridis	BOLD:ABY5947	4	14	61	17	BOLD:ABY5947	Group132	Species69	66	17	OTU17_JQ060432_Planiliza subviridis
Known	Genbank	JQ060433	Planiliza subviridis	BOLD:ACC0823	78	14	55	113	BOLD:ACC0823	Group129	Species69	65	113	OTU113_JQ060433_Planiliza subviridis
Known	Genbank	JQ060434	Planiliza subviridis	BOLD:AAC0695	144	14	55	16	BOLD:AAC0695	Group158	Species69	65	16	OTU16_JQ060434_Planiliza subviridis
Known	Genbank	JQ060435	Crenimugil crenilabis	BOLD:AAC4149	47	35	34	38	BOLD:AAC4149	Group89	Species34	15	38	OTU38_JQ060435_Crenimugil crenilabis
Known	Genbank	JQ060436	Crenimugil crenilabis	BOLD:AAC4149	47	35	34	38	BOLD:AAC4149	Group89	Species34	15	38	OTU38_JQ060436_Crenimugil crenilabis
Known	Genbank	JQ060437	Crenimugil crenilabis	BOLD:AAC4149	47	35	34	38	BOLD:AAC4149	Group89	Species34	15	38	OTU38_JQ060437_Crenimugil crenilabis
Known	Genbank	JQ060438	Crenimugil crenilabis	BOLD:AAC4149	47	35	34	38	BOLD:AAC4149	Group89	Species34	15	38	OTU38_JQ060438_Crenimugil crenilabis
Known	Genbank	JQ060439	Crenimugil crenilabis	BOLD:AAC4149	47	35	34	38	BOLD:AAC4149	Group89	Species34	15	38	OTU38_JQ060439_Crenimugil crenilabis
Known	Genbank	JQ060440	Crenimugil crenilabis	BOLD:AAC4149	47	35	34	38	BOLD:AAC4149	Group89	Species34	15	38	OTU38_JQ060440_Crenimugil crenilabis
Known	Genbank	JQ060441	Crenimugil crenilabis	BOLD:AAC4149	47	35	34	38	BOLD:AAC4149	Group89	Species34	15	38	OTU38_JQ060441_Crenimugil crenilabis
Known	Genbank	JQ060442	Crenimugil crenilabis	BOLD:AAC4149	47	35	34	38	BOLD:AAC4149	Group89	Species34	15	38	OTU38_JQ060442_Crenimugil crenilabis
Known	Genbank	JQ060443	Ellochelon sp. A	BOLD:ACK7668	79	45	104	50	BOLD:ACK7668	Group74	Species29	106	50	OTU50_JQ060443_Ellochelon sp. A
Known	Genbank	JQ060444	Ellochelon vaigiensis	BOLD:AAC9398	80	45	105	47	BOLD:AAC9398	Group77	Species29	47	47	OTU47_JQ060444_Ellochelon vaigiensis
Known	Genbank	JQ060445	Ellochelon vaigiensis	BOLD:AAC9398	80	45	105	47	BOLD:AAC9398	Group77	Species29	47	47	OTU47_JQ060445_Ellochelon vaigiensis
Known	Genbank	JQ060446	Joturus pichardi	BOLD:AAE2201	40	49	112	57	BOLD:AAE2201	Group53	Species21	76	57	OTU57_JQ060446_Joturus pichardi
Known	Genbank	JQ060447	Planiliza abu	BOLD:ACC0742	81	17	17	20	BOLD:ACC0742	Group122	Species66	21	20	OTU20_JQ060447_Planiliza abu
Known	Genbank	JQ060448	Planiliza affinis	BOLD:AAE6694	5	20	80	102	BOLD:AAE6694	Group149	Species72	93	102	OTU102_JQ060448_Planiliza affinis
Known	Genbank	JQ060449	Liza ordensis	BOLD:ACC0375	82	13	22	15	BOLD:ACC0375	Group102	Species62	29	15	OTU15_JQ060449_Liza ordensis
Known	Genbank	JQ060450	Liza ordensis	BOLD:ACC0375	82	13	22	15	BOLD:ACC0375	Group102	Species62	29	15	OTU15_JQ060450_Liza ordensis
Known	Genbank	JQ060451	Planiliza alata	BOLD:AAF6233	48	29	21	31	BOLD:AAF6233	Group134	Species63	28	31	OTU31_JQ060451_Planiliza alata
Known	Genbank	JQ060452	Planiliza alata	BOLD:AAF6233	48	29	21	31	BOLD:AAF6233	Group134	Species63	28	31	OTU31_JQ060452_Planiliza alata
Known	Genbank	JQ060453	Aldrichetta argentea	BOLD:AAE6703	83	0	110	2	BOLD:AAE6703	Group152	Species48	90	2	OTU2_JQ060453_Aldrichetta argentea
Known	Genbank	JQ060454	Aldrichetta argentea	BOLD:AAE6703	83	0	110	2	BOLD:AAE6703	Group152	Species48	90	2	OTU2_JQ060454_Aldrichetta argentea
Known	Genbank	JQ060455	Aldrichetta argentea	BOLD:AAE6703	83	0	110	2	BOLD:AAE6703	Group152	Species48	90	2	OTU2_JQ060455_Aldrichetta argentea
Known	Genbank	JQ060456	Chelon auratus	BOLD:AAD7360	10	3	25	5	BOLD:AAD7360	Group108	Species53	31	5	OTU5_JQ060456_Chelon auratus
Known	Genbank	JQ060457	Chelon auratus	BOLD:AAD7360	10	3	25	5	BOLD:AAD7360	Group108	Species53	31	5	OTU5_JQ060457_Chelon auratus
Known	Genbank	JQ060458	Chelon auratus	BOLD:AAD7360	10	3	25	5	BOLD:AAD7360	Group108	Species53	31	5	OTU5_JQ060458_Chelon auratus
Known	Genbank	JQ060459	Chelon auratus	BOLD:AAD7360	10	3	25	5	BOLD:AAD7360	Group108	Species53	31	5	OTU5_JQ060459_Chelon auratus
Known	Genbank	JQ060460	Chelon auratus	BOLD:AAD7360	10	3	25	5	BOLD:AAD7360	Group108	Species53	31	5	OTU5_JQ060460_Chelon auratus
Known	Genbank	JQ060461	Chelon bandialensis	BOLD:ACC0109	30	9	27	11	BOLD:ACC0109	Group110	Species59	39	11	OTU11_JQ060461_Chelon bandialensis
Known	Genbank	JQ060462	Chelon bandialensis	BOLD:ACC0109	30	9	27	11	BOLD:ACC0109	Group110	Species59	39	11	OTU11_JQ060462_Chelon bandialensis
Known	Genbank	JQ060463	Chelon dumerili	BOLD:ACC0658	31	6	92	8	BOLD:ACC0658	Group104	Species61	101	8	OTU8_JQ060463_Chelon dumerili
Known	Genbank	JQ060464	Chelon dumerili	BOLD:ACC0658	31	6	92	8	BOLD:ACC0658	Group104	Species61	101	8	OTU8_JQ060464_Chelon dumerili
Known	Genbank	JQ060465	Chelon dumerili	BOLD:ACC0658	31	6	92	8	BOLD:ACC0658	Group104	Species61	69	8	OTU8_JQ060465_Chelon dumerili
Known	Genbank	JQ060466	Chelon dumerili	BOLD:ACC0658	31	6	92	8	BOLD:ACC0658	Group104	Species61	101	8	OTU8_JQ060466_Chelon dumerili
Known	Genbank	JQ060467	Chelon sp. B	BOLD:AAD7493	49	7	29	9	BOLD:AAD7493	Group105	Species60	35	9	OTU9_JQ060467_Chelon sp. B
Known	Genbank	JQ060468	Chelon sp. B	BOLD:AAD7493	49	7	29	9	BOLD:AAD7493	Group105	Species60	35	9	OTU9_JQ060468_Chelon sp. B
Known	Genbank	JQ060469	Neochelon falcipinnis	BOLD:ACC0336	32	47	37	52	BOLD:ACC0336	Group72	Species27	12	52	OTU52_JQ060469_Neochelon falcipinnis
Known	Genbank	JQ060470	Neochelon falcipinnis	BOLD:ACC0336	32	47	37	52	BOLD:ACC0336	Group72	Species27	12	52	OTU52_JQ060470_Neochelon falcipinnis
Known	Genbank	JQ060471	Neochelon falcipinnis	BOLD:ACC0336	32	47	37	52	BOLD:ACC0336	Group72	Species27	12	52	OTU52_JQ060471_Neochelon falcipinnis
Known	Genbank	JQ060472	Neochelon falcipinnis	BOLD:ACC0336	32	47	37	52	BOLD:ACC0336	Group72	Species27	12	52	OTU52_JQ060472_Neochelon falcipinnis
Known	Genbank	JQ060473	Parachelon grandisquamis	BOLD:ACC0632	33	2	30	4	BOLD:ACC0632	Group103	Species51	36	4	OTU4_JQ060473_Parachelon grandisquamis
Known	Genbank	JQ060474	Parachelon grandisquamis	BOLD:ACC0632	33	2	30	4	BOLD:ACC0632	Group103	Species51	36	4	OTU4_JQ060474_Parachelon grandisquamis
Known	Genbank	JQ060475	Parachelon grandisquamis	BOLD:ACC0632	33	2	30	4	BOLD:ACC0632	Group103	Species51	36	4	OTU4_JQ060475_Parachelon grandisquamis
Known	Genbank	JQ060476	Parachelon grandisquamis	BOLD:ACC0632	33	2	30	4	BOLD:ACC0632	Group103	Species51	36	4	OTU4_JQ060476_Parachelon grandisquamis
Known	Genbank	JQ060477	Planiliza haematocheila	BOLD:AAE9134	11	25	18	26	BOLD:AAE9134	Group146	Species73	24	26	OTU26_JQ060477_Planiliza haematocheila
Known	Genbank	JQ060478	Planiliza haematocheila	BOLD:AAE9134	11	25	18	26	BOLD:AAE9134	Group146	Species73	24	26	OTU26_JQ060478_Planiliza haematocheila
Known	Genbank	JQ060479	Chelon ramado	BOLD:AAD5443	146	12	24	14	BOLD:AAD5443	Group156	Species52	32	14	OTU14_JQ060479_Chelon ramado
Known	Genbank	JQ060480	Chelon ramado	BOLD:AAD5443	13	12	24	14	BOLD:AAD5443	Group106	Species52	32	14	OTU14_JQ060480_Chelon ramado
Known	Genbank	JQ060481	Chelon richardsonii	BOLD:AAD7487	52	10	90	12	BOLD:AAD7487	Group112	Species56	99	12	OTU12_JQ060481_Chelon richardsonii
Known	Genbank	JQ060482	Chelon richardsonii	BOLD:AAD7487	52	10	90	12	BOLD:AAD7487	Group112	Species56	99	12	OTU12_JQ060482_Chelon richardsonii
Known	Genbank	JQ060483	Chelon saliens	BOLD:AAF6190	14	11	26	13	BOLD:AAF6190	Group113	Species55	33	13	OTU13_JQ060483_Chelon saliens
Known	Genbank	JQ060484	Chelon labrosus	BOLD:AAE2670	9	4	23	6	BOLD:AAE2670	Group111	Species54	30	6	OTU6_JQ060484_Chelon labrosus
Known	Genbank	JQ060485	Planiliza sp. D	BOLD:AAA7841	22	19	44	22	BOLD:AAA7841	Group120	Species81	48	22	OTU22_JQ060485_Planiliza sp. D
Known	Genbank	JQ060486	Planiliza sp. J	BOLD:ACC0894	84	19	84	110	BOLD:ACC0894	Group118	Species80	96	110	OTU110_JQ060486_Planiliza sp. J
Known	Genbank	JQ060487	Planiliza sp. C	BOLD:ACC0630	85	19	85	106	BOLD:ACC0630	Group117	Species79	97	106	OTU106_JQ060487_Planiliza sp. C
Known	Genbank	JQ060488	Planiliza sp. C	BOLD:ACC0630	85	19	85	106	BOLD:ACC0630	Group117	Species79	97	106	OTU106_JQ060488_Planiliza sp. C
Known	Genbank	JQ060489	Planiliza sp. G	BOLD:AAO1670	45	23	54	109	BOLD:AAO1670	Group159	Species77	25	109	OTU109_JQ060489_Planiliza sp. G
Known	Genbank	JQ060490	Planiliza sp. A	BOLD:ABX8353	86	16	42	19	BOLD:ABX8353	Group124	Species67	22	19	OTU19_JQ060490_Planiliza sp. A
Known	Genbank	JQ060491	Planiliza sp. A	BOLD:ABX8353	86	16	42	19	BOLD:ABX8353	Group124	Species67	22	19	OTU19_JQ060491_Planiliza sp. A
Known	Genbank	JQ060492	Chelon sp. A	BOLD:AAC0698	50	5	28	7	BOLD:AAC0698	Group107	Species57	34	7	OTU7_JQ060492_Chelon sp. A
Known	Genbank	JQ060493	Planiliza sp. D	BOLD:ACJ0431	87	19	44	107	BOLD:ACJ0431	Group121	Species81	49	107	OTU107_JQ060493_Planiliza sp. D
Known	Genbank	JQ060494	Planiliza sp. E	BOLD:ACC0112	88	20	81	108	BOLD:ACC0112	Group151	Species72	23	108	OTU108_JQ060494_Planiliza sp. E
Known	Genbank	JQ060495	Chelon tricuspidens	BOLD:AAF6205	53	8	91	10	BOLD:AAF6205	Group109	Species58	100	10	OTU10_JQ060495_Chelon tricuspidens
Known	Genbank	JQ060496	Osteomugil sp. A	BOLD:ACC0146	89	39	101	42	BOLD:ACC0146	Group64	Species46	87	42	OTU42_JQ060496_Osteomugil sp. A
Known	Genbank	JQ060497	Osteomugil cunnesius	BOLD:AAD2032	19	41	58	44	BOLD:AAD2032	Group63	Species45	43	44	OTU44_JQ060497_Osteomugil cunnesius
Known	Genbank	JQ060498	Osteomugil sp. B	BOLD:AAC4146	90	43	31	101	BOLD:AAC4146	Group70	Species43	18	101	OTU101_JQ060498_Osteomugil sp. B
Known	Genbank	JQ060499	Osteomugil cunnesius	BOLD:AAD2032	91	41	58	44	BOLD:AAD2032	Group62	Species45	43	44	OTU44_JQ060499_Osteomugil cunnesius
Known	Genbank	JQ060500	Osteomugil engeli	BOLD:AAF7188	92	44	36	46	BOLD:AAF7188	Group99	Species39	20	46	OTU46_JQ060500_Osteomugil engeli
Known	Genbank	JQ060501	Osteomugil engeli	BOLD:AAF7188	92	44	36	46	BOLD:AAF7188	Group99	Species39	20	46	OTU46_JQ060501_Osteomugil engeli
Known	Genbank	JQ060502	Osteomugil engeli	BOLD:AAF7188	92	44	36	46	BOLD:AAF7188	Group99	Species39	20	46	OTU46_JQ060502_Osteomugil engeli
Known	Genbank	JQ060503	Osteomugil engeli	BOLD:AAF7188	92	44	36	46	BOLD:AAF7188	Group99	Species39	20	46	OTU46_JQ060503_Osteomugil engeli
Known	Genbank	JQ060504	Osteomugil perusii	BOLD:ACC0135	93	40	99	99	BOLD:ACC0135	Group67	Species47	52	99	OTU99_JQ060504_Osteomugil perusii
Known	Genbank	JQ060505	Osteomugil perusii	BOLD:ACC0061	94	40	100	98	BOLD:ACC0061	Group155	Species47	53	98	OTU98_JQ060505_Osteomugil perusii
Known	Genbank	JQ060506	Crenimugil sp. A	BOLD:AAE3562	56	34	46	36	BOLD:AAE3562	Group87	Species37	51	36	OTU36_JQ060506_Crenimugil sp. A
Known	Genbank	JQ060507	Crenimugil sp. A	BOLD:AAE3562	56	34	46	36	BOLD:AAE3562	Group87	Species37	51	36	OTU36_JQ060507_Crenimugil sp. A
Known	Genbank	JQ060508	Crenimugil sp. A	BOLD:AAE3562	56	34	46	36	BOLD:AAE3562	Group87	Species37	51	36	OTU36_JQ060508_Crenimugil sp. A
Known	Genbank	JQ060509	Crenimugil sp. A	BOLD:AAE3562	56	34	46	36	BOLD:AAE3562	Group87	Species37	51	36	OTU36_JQ060509_Crenimugil sp. A
Known	Genbank	JQ060510	Crenimugil sp. A	BOLD:AAE3562	56	34	46	36	BOLD:AAE3562	Group87	Species37	51	36	OTU36_JQ060510_Crenimugil sp. A
Known	Genbank	JQ060511	Crenimugil sp. A	BOLD:ADL4893	44	34	35	37	BOLD:ADL4893	Group84	Species37	50	37	OTU37_JQ060511_Crenimugil sp. A
Known	Genbank	JQ060512	Crenimugil sp. A	BOLD:ADL4893	44	34	35	37	BOLD:ADL4893	Group84	Species37	50	37	OTU37_JQ060512_Crenimugil sp. A
Known	Genbank	JQ060513	Crenimugil sp. B	BOLD:AAG6597	43	36	33	39	BOLD:AAG6597	Group93	Species33	55	115	OTU115_JQ060513_Crenimugil sp. B
Known	Genbank	JQ060514	Crenimugil sp. B	BOLD:AAG6597	95	36	53	39	BOLD:AAG6597	Group91	Species33	54	39	OTU39_JQ060514_Crenimugil sp. B
Known	Genbank	JQ060515	Crenimugil sp. B	BOLD:AAG6597	95	36	53	39	BOLD:AAG6597	Group91	Species33	54	39	OTU39_JQ060515_Crenimugil sp. B
Known	Genbank	JQ060516	Crenimugil sp. C	BOLD:AAC4147	63	31	62	33	BOLD:AAC4147	Group82	Species30	60	33	OTU33_JQ060516_Crenimugil sp. C
Known	Genbank	JQ060517	Crenimugil sp. C	BOLD:AAC4147	96	31	62	33	BOLD:AAC4147	Group83	Species30	60	33	OTU33_JQ060517_Crenimugil sp. C
Known	Genbank	JQ060518	Crenimugil sp. A	BOLD:AAE3562	56	34	46	36	BOLD:AAE3562	Group87	Species37	51	36	OTU36_JQ060518_Crenimugil sp. A
Known	Genbank	JQ060519	Crenimugil sp. B	BOLD:AAG6597	97	36	33	39	BOLD:AAG6597	Group92	Species33	55	115	OTU115_JQ060519_Crenimugil sp. B
Known	Genbank	JQ060520	Crenimugil sp. B	BOLD:AAG6597	43	36	33	39	BOLD:AAG6597	Group93	Species33	50	115	OTU115_JQ060520_Crenimugil sp. B
Known	Genbank	JQ060521	Osteomugil robustus	BOLD:AAG6596	59	37	66	40	BOLD:AAG6596	Group97	Species38	17	40	OTU40_JQ060521_Osteomugil robustus
Known	Genbank	JQ060522	Crenimugil sp. A	BOLD:ADL4893	98	34	35	37	BOLD:ADL4893	Group85	Species37	50	37	OTU37_JQ060522_Crenimugil sp. A
Known	Genbank	JQ060523	Mugil bananensis	BOLD:ACC0257	34	60	9	67	BOLD:ACC0257	Group42	Species13	45	67	OTU67_JQ060523_Mugil bananensis
Known	Genbank	JQ060524	Mugil bananensis	BOLD:ACC0257	34	60	9	67	BOLD:ACC0257	Group42	Species13	45	67	OTU67_JQ060524_Mugil bananensis
Known	Genbank	JQ060525	Mugil capurrii	BOLD:ACC0458	38	59	10	66	BOLD:ACC0458	Group43	Species14	46	66	OTU66_JQ060525_Mugil capurrii
Known	Genbank	JQ060526	Mugil capurrii	BOLD:ACC0458	38	59	10	66	BOLD:ACC0458	Group43	Species14	46	66	OTU66_JQ060526_Mugil capurrii
Known	Genbank	JQ060527	Mugil capurrii	BOLD:ACC0458	38	59	10	66	BOLD:ACC0458	Group43	Species14	46	66	OTU66_JQ060527_Mugil capurrii
Known	Genbank	JQ060528	Mugil sp. J	BOLD:ACE3808	35	67	4	86	BOLD:ACE3808	Group15	Species18	44	86	OTU86_JQ060528_Mugil sp. J
Known	Genbank	JQ060529	Mugil cephalus	BOLD:ACE3807	3	67	6	85	BOLD:ACE3807	Group17	Species18	44	85	OTU85_JQ060529_Mugil cephalus
Known	Genbank	JQ060530	Mugil sp. J	BOLD:ACE3808	35	67	4	86	BOLD:ACE3808	Group15	Species18	44	86	OTU86_JQ060530_Mugil sp. J
Known	Genbank	JQ060531	Mugil sp. J	BOLD:ACE3808	35	67	4	86	BOLD:ACE3808	Group15	Species18	44	86	OTU86_JQ060531_Mugil sp. J
Known	Genbank	JQ060532	Mugil cephalus	BOLD:ACE3807	3	67	6	85	BOLD:ACE3807	Group17	Species18	44	85	OTU85_JQ060532_Mugil cephalus
Known	Genbank	JQ060533	Mugil cephalus	BOLD:ACE3807	3	67	6	85	BOLD:ACE3807	Group17	Species18	44	85	OTU85_JQ060533_Mugil cephalus
Known	Genbank	JQ060534	Mugil cephalus	BOLD:ACE3807	3	67	6	85	BOLD:ACE3807	Group17	Species18	44	85	OTU85_JQ060534_Mugil cephalus
Known	Genbank	JQ060535	Mugil sp. J	BOLD:ACE3808	35	67	4	86	BOLD:ACE3808	Group15	Species18	44	86	OTU86_JQ060535_Mugil sp. J
Known	Genbank	JQ060536	Mugil cephalus	BOLD:ACE3807	3	67	6	85	BOLD:ACE3807	Group17	Species18	44	85	OTU85_JQ060536_Mugil cephalus
Known	Genbank	JQ060537	Mugil sp. J	BOLD:ACE3808	35	67	4	86	BOLD:ACE3808	Group15	Species18	44	86	OTU86_JQ060537_Mugil sp. J
Known	Genbank	JQ060538	Mugil sp. J	BOLD:ACE3808	35	67	4	86	BOLD:ACE3808	Group15	Species18	44	86	OTU86_JQ060538_Mugil sp. J
Known	Genbank	JQ060539	Mugil sp. I	BOLD:ACE4593	18	67	59	90	BOLD:ACE4593	Group21	Species18	44	90	OTU90_JQ060539_Mugil sp. I
Known	Genbank	JQ060540	Mugil sp. C	BOLD:ACE3795	0	67	65	83	BOLD:ACE3795	Group13	Species18	44	83	OTU83_JQ060540_Mugil sp. C
Known	Genbank	JQ060541	Mugil sp. L	BOLD:AAA7839	15	67	7	79	BOLD:AAA7839	Group10	Species18	1	79	OTU79_JQ060541_Mugil sp. L
Known	Genbank	JQ060542	Mugil sp. J	BOLD:ACE3808	35	67	4	86	BOLD:ACE3808	Group15	Species18	44	86	OTU86_JQ060542_Mugil sp. J
Known	Genbank	JQ060543	Mugil sp. J	BOLD:ACE3808	35	67	4	86	BOLD:ACE3808	Group15	Species18	44	86	OTU86_JQ060543_Mugil sp. J
Known	Genbank	JQ060544	Mugil sp. E	BOLD:AAA7833	54	67	1	78	BOLD:AAA7833	Group16	Species18	44	78	OTU78_JQ060544_Mugil sp. E
Known	Genbank	JQ060545	Mugil sp. E	BOLD:AAA7833	54	67	1	78	BOLD:AAA7833	Group16	Species18	44	78	OTU78_JQ060545_Mugil sp. E
Known	Genbank	JQ060546	Mugil sp. E	BOLD:AAA7833	54	67	1	78	BOLD:AAA7833	Group16	Species18	44	78	OTU78_JQ060546_Mugil sp. E
Known	Genbank	JQ060547	Mugil sp. E	BOLD:AAA7833	54	67	1	78	BOLD:AAA7833	Group16	Species18	44	78	OTU78_JQ060547_Mugil sp. E
Known	Genbank	JQ060548	Mugil sp. E	BOLD:AAA7833	54	67	1	78	BOLD:AAA7833	Group16	Species18	44	78	OTU78_JQ060548_Mugil sp. E
Known	Genbank	JQ060549	Mugil sp. D	BOLD:ACE3796	99	67	69	84	BOLD:ACE3796	Group14	Species18	44	84	OTU84_JQ060549_Mugil sp. D
Known	Genbank	JQ060550	Mugil sp. D	BOLD:ACE3796	99	67	69	84	BOLD:ACE3796	Group14	Species18	44	84	OTU84_JQ060550_Mugil sp. D
Known	Genbank	JQ060551	Mugil sp. D	BOLD:ACE3796	99	67	69	84	BOLD:ACE3796	Group14	Species18	44	84	OTU84_JQ060551_Mugil sp. D
Known	Genbank	JQ060552	Mugil sp. I	BOLD:ACE4593	18	67	59	90	BOLD:ACE4593	Group21	Species18	44	90	OTU90_JQ060552_Mugil sp. I
Known	Genbank	JQ060553	Mugil sp. I	BOLD:ACE4593	18	67	57	90	BOLD:ACE4593	Group21	Species18	44	90	OTU90_JQ060553_Mugil sp. I
Known	Genbank	JQ060554	Mugil sp. F	BOLD:ACE4593	100	67	2	88	BOLD:ACE4593	Group19	Species18	44	88	OTU88_JQ060554_Mugil sp. F
Known	Genbank	JQ060555	Mugil sp. F	BOLD:ACE4593	100	67	2	88	BOLD:ACE4593	Group19	Species18	44	88	OTU88_JQ060555_Mugil sp. F
Known	Genbank	JQ060556	Mugil sp. H	BOLD:ACE4593	29	67	50	89	BOLD:ACE4593	Group23	Species18	44	89	OTU89_JQ060556_Mugil sp. H
Known	Genbank	JQ060557	Mugil sp. I	BOLD:ACE4593	18	67	57	90	BOLD:ACE4593	Group21	Species18	44	90	OTU90_JQ060557_Mugil sp. I
Known	Genbank	JQ060558	Mugil sp. H	BOLD:ACE4593	29	67	50	89	BOLD:ACE4593	Group23	Species18	44	89	OTU89_JQ060558_Mugil sp. H
Known	Genbank	JQ060559	Mugil sp. K	BOLD:ABZ4526	101	67	73	81	BOLD:ABZ4526	Group12	Species18	70	81	OTU81_JQ060559_Mugil sp. K
Known	Genbank	JQ060560	Mugil sp. G	BOLD:AAZ1581	42	67	71	80	BOLD:AAZ1581	Group5	Species18	3	80	OTU80_JQ060560_Mugil sp. G
Known	Genbank	JQ060561	Mugil sp. G	BOLD:AAZ1581	42	67	71	80	BOLD:AAZ1581	Group5	Species18	3	80	OTU80_JQ060561_Mugil sp. G
Known	Genbank	JQ060562	Mugil sp. B	BOLD:AAA7838	20	66	8	77	BOLD:AAA7838	Group8	Species17	2	77	OTU77_JQ060562_Mugil sp. B
Known	Genbank	JQ060563	Mugil sp. A	BOLD:ACC0492	102	67	5	82	BOLD:ACC0492	Group11	Species18	44	82	OTU82_JQ060563_Mugil sp. A
Known	Genbank	JQ060564	Mugil sp. A	BOLD:ACC0492	102	67	5	82	BOLD:ACC0492	Group11	Species18	44	82	OTU82_JQ060564_Mugil sp. A
Known	Genbank	JQ060565	Mugil sp. H	BOLD:ACE4593	103	67	50	89	BOLD:ACE4593	Group22	Species18	44	89	OTU89_JQ060565_Mugil sp. H
Known	Genbank	JQ060566	Mugil sp. L	BOLD:AAA7839	15	67	7	79	BOLD:AAA7839	Group10	Species18	1	79	OTU79_JQ060566_Mugil sp. L
Known	Genbank	JQ060567	Mugil sp. L	BOLD:AAA7839	15	67	7	79	BOLD:AAA7839	Group10	Species18	1	79	OTU79_JQ060567_Mugil sp. L
Known	Genbank	JQ060568	Mugil sp. L	BOLD:AAA7839	15	67	7	79	BOLD:AAA7839	Group10	Species18	1	79	OTU79_JQ060568_Mugil sp. L
Known	Genbank	JQ060569	Mugil sp. L	BOLD:AAA7839	15	67	7	79	BOLD:AAA7839	Group10	Species18	1	79	OTU79_JQ060569_Mugil sp. L
Known	Genbank	JQ060570	Mugil sp. L	BOLD:AAA7839	15	67	7	79	BOLD:AAA7839	Group10	Species18	1	79	OTU79_JQ060570_Mugil sp. L
Known	Genbank	JQ060571	Mugil sp. L	BOLD:AAA7839	15	67	7	79	BOLD:AAA7839	Group10	Species18	1	79	OTU79_JQ060571_Mugil sp. L
Known	Genbank	JQ060572	Mugil sp. F	BOLD:ACE4593	100	67	2	88	BOLD:ACE4593	Group19	Species18	44	88	OTU88_JQ060572_Mugil sp. F
Known	Genbank	JQ060573	Mugil sp. O	BOLD:AAB3696	104	63	45	70	BOLD:AAB3696	Group30	Species10	41	70	OTU70_JQ060573_Mugil sp. O
Known	Genbank	JQ060574	Mugil sp. O	BOLD:AAB3696	104	63	45	70	BOLD:AAB3696	Group30	Species10	41	70	OTU70_JQ060574_Mugil sp. O
Known	Genbank	JQ060575	Mugil sp. M	BOLD:ACA0374	37	63	12	71	BOLD:ACA0374	Group28	Species10	42	71	OTU71_JQ060575_Mugil sp. M
Known	Genbank	JQ060576	Mugil sp. M	BOLD:ACA0374	36	63	12	71	BOLD:ACA0374	Group27	Species10	42	71	OTU71_JQ060576_Mugil sp. M
Known	Genbank	JQ060577	Mugil sp. M	BOLD:ACA0374	36	63	12	71	BOLD:ACA0374	Group27	Species10	42	71	OTU71_JQ060577_Mugil sp. M
Known	Genbank	JQ060578	Mugil sp. M	BOLD:ACA0374	37	63	12	71	BOLD:ACA0374	Group28	Species10	42	71	OTU71_JQ060578_Mugil sp. M
Known	Genbank	JQ060579	Mugil sp. M	BOLD:ACA0374	36	63	12	71	BOLD:ACA0374	Group27	Species10	42	71	OTU71_JQ060579_Mugil sp. M
Known	Genbank	JQ060580	Mugil sp. M	BOLD:ACA0374	37	63	12	71	BOLD:ACA0374	Group28	Species10	42	71	OTU71_JQ060580_Mugil sp. M
Known	Genbank	JQ060581	Mugil sp. M	BOLD:ACA0374	36	63	12	71	BOLD:ACA0374	Group27	Species10	42	71	OTU71_JQ060581_Mugil sp. M
Known	Genbank	JQ060582	Mugil sp. N	BOLD:ACC0897	105	63	13	72	BOLD:ACC0897	Group26	Species9	40	72	OTU72_JQ060582_Mugil sp. N
Known	Genbank	JQ060583	Mugil sp. N	BOLD:ACC0897	105	63	13	72	BOLD:ACC0897	Group26	Species9	40	72	OTU72_JQ060583_Mugil sp. N
Known	Genbank	JQ060584	Mugil sp. N	BOLD:ACC0897	105	63	13	72	BOLD:ACC0897	Group26	Species9	40	72	OTU72_JQ060584_Mugil sp. N
Known	Genbank	JQ060585	Mugil sp. N	BOLD:ACC0897	105	63	13	72	BOLD:ACC0897	Group26	Species9	40	72	OTU72_JQ060585_Mugil sp. N
Known	Genbank	JQ060586	Mugil curema	BOLD:AAB3698	2	64	56	74	BOLD:AAB3698	Group35	Species12	58	74	OTU74_JQ060586_Mugil curema
Known	Genbank	JQ060587	Mugil curema	BOLD:AAB3698	2	64	56	74	BOLD:AAB3698	Group35	Species12	58	74	OTU74_JQ060587_Mugil curema
Known	Genbank	JQ060588	Mugil sp. O	BOLD:ACE5250	17	63	45	73	BOLD:ACE5250	Group29	Species10	41	73	OTU73_JQ060588_Mugil sp. O
Known	Genbank	JQ060589	Mugil curema	BOLD:AAB3698	2	64	56	74	BOLD:AAB3698	Group35	Species12	58	74	OTU74_JQ060589_Mugil curema
Known	Genbank	JQ060590	Mugil curema	BOLD:AAB3698	2	64	56	74	BOLD:AAB3698	Group35	Species12	58	74	OTU74_JQ060590_Mugil curema
Known	Genbank	JQ060591	Mugil curema	BOLD:AAB3698	2	64	56	74	BOLD:AAB3698	Group35	Species12	58	74	OTU74_JQ060591_Mugil curema
Known	Genbank	JQ060592	Mugil sp. O	BOLD:AAB3696	104	63	45	70	BOLD:AAB3696	Group30	Species10	41	70	OTU70_JQ060592_Mugil sp. O
Known	Genbank	JQ060593	Mugil curema	BOLD:AAB3698	2	64	56	74	BOLD:AAB3698	Group35	Species12	58	74	OTU74_JQ060593_Mugil curema
Known	Genbank	JQ060594	Mugil curema	BOLD:AAB3698	2	64	49	74	BOLD:AAB3698	Group35	Species12	58	74	OTU74_JQ060594_Mugil curema
Known	Genbank	JQ060595	Mugil sp. O	BOLD:AAB3696	104	63	45	70	BOLD:AAB3696	Group30	Species10	41	70	OTU70_JQ060595_Mugil sp. O
Known	Genbank	JQ060596	Mugil sp. O	BOLD:ACE5250	17	63	45	73	BOLD:ACE5250	Group29	Species10	41	73	OTU73_JQ060596_Mugil sp. O
Known	Genbank	JQ060597	Mugil sp. O	BOLD:AAB3696	104	63	45	70	BOLD:AAB3696	Group30	Species10	41	70	OTU70_JQ060597_Mugil sp. O
Known	Genbank	JQ060598	Mugil sp. O	BOLD:AAB3696	104	63	45	70	BOLD:AAB3696	Group30	Species10	41	70	OTU70_JQ060598_Mugil sp. O
Known	Genbank	JQ060599	Mugil sp. O	BOLD:AAB3696	104	63	45	70	BOLD:AAB3696	Group30	Species10	41	70	OTU70_JQ060599_Mugil sp. O
Known	Genbank	JQ060600	Mugil sp. O	BOLD:AAB3696	104	63	45	70	BOLD:AAB3696	Group30	Species10	41	70	OTU70_JQ060600_Mugil sp. O
Known	Genbank	JQ060601	Mugil sp. O	BOLD:AAB3696	104	63	45	70	BOLD:AAB3696	Group30	Species10	41	70	OTU70_JQ060601_Mugil sp. O
Known	Genbank	JQ060602	Mugil sp. O	BOLD:AAB3696	104	63	45	70	BOLD:AAB3696	Group30	Species10	41	70	OTU70_JQ060602_Mugil sp. O
Known	Genbank	JQ060603	Mugil sp. O	BOLD:AAB3696	104	63	45	70	BOLD:AAB3696	Group30	Species10	41	70	OTU70_JQ060603_Mugil sp. O
Known	Genbank	JQ060604	Mugil sp. O	BOLD:AAB3696	104	63	45	70	BOLD:AAB3696	Group30	Species10	41	70	OTU70_JQ060604_Mugil sp. O
Known	Genbank	JQ060605	Mugil curema	BOLD:AAB3698	2	64	56	74	BOLD:AAB3698	Group35	Species12	58	74	OTU74_JQ060605_Mugil curema
Known	Genbank	JQ060606	Mugil curema	BOLD:AAB3698	2	64	56	74	BOLD:AAB3698	Group35	Species12	58	74	OTU74_JQ060606_Mugil curema
Known	Genbank	JQ060607	Mugil sp. R	BOLD:AAC5978	24	55	77	62	BOLD:AAC5978	Group38	Species4	73	62	OTU62_JQ060607_Mugil sp. R
Known	Genbank	JQ060608	Mugil incilis	BOLD:AAN4668	41	65	15	76	BOLD:AAN4668	Group25	Species11	4	76	OTU76_JQ060608_Mugil incilis
Known	Genbank	JQ060609	Mugil incilis	BOLD:AAN4668	41	65	15	76	BOLD:AAN4668	Group25	Species11	4	76	OTU76_JQ060609_Mugil incilis
Known	Genbank	JQ060610	Mugil liza	BOLD:ACE4593	8	67	63	87	BOLD:ACE4593	Group18	Species18	64	87	OTU87_JQ060610_Mugil liza
Known	Genbank	JQ060611	Mugil liza	BOLD:ACE4593	8	67	63	87	BOLD:ACE4593	Group18	Species18	64	87	OTU87_JQ060611_Mugil liza
Known	Genbank	JQ060612	Mugil rubrioculus	BOLD:AAA7840	21	58	16	65	BOLD:AAA7840	Group37	Species6	6	65	OTU65_JQ060612_Mugil rubrioculus
Known	Genbank	JQ060613	Mugil sp. P	BOLD:ACC0181	106	57	76	64	BOLD:ACC0181	Group36	Species5	72	64	OTU64_JQ060613_Mugil sp. P
Known	Genbank	JQ060614	Mugil trichodon	BOLD:AAA7835	28	54	11	61	BOLD:AAA7835	Group41	Species2	8	61	OTU61_JQ060614_Mugil trichodon
Known	Genbank	JQ060615	Pseudomyxus capensis	BOLD:AAC5938	55	1	94	3	BOLD:AAC5938	Group100	Species49	103	3	OTU3_JQ060615_Pseudomyxus capensis
Known	Genbank	JQ060616	Myxus elongatus	BOLD:AAG6586	107	48	117	53	BOLD:AAG6586	Group49	Species19	82	53	OTU53_JQ060616_Myxus elongatus
Known	Genbank	JQ060617	Neomyxus leuciscus	BOLD:ACC0445	108	48	40	56	BOLD:ACC0445	Group51	Species19	11	56	OTU56_JQ060617_Neomyxus leuciscus
Known	Genbank	JQ060618	Neomyxus leuciscus	BOLD:ACC0445	108	48	40	56	BOLD:ACC0445	Group51	Species19	11	56	OTU56_JQ060618_Neomyxus leuciscus
Known	Genbank	JQ060619	Oedalechilus labeo	BOLD:ACE5251	39	30	93	32	BOLD:ACE5251	Group47	Species50	104	32	OTU32_JQ060619_Oedalechilus labeo
Known	Genbank	JQ060620	Plicomugil labiosus	BOLD:AAL9122	109	45	106	48	BOLD:AAL9122	Group73	Species28	107	48	OTU48_JQ060620_Plicomugil labiosus
Known	Genbank	JQ060621	Planiliza sp. B	BOLD:ABU7210	110	19	86	104	BOLD:ABU7210	Group116	Species82	68	104	OTU104_JQ060621_Planiliza sp. B
Known	Genbank	JQ060622	Rhinomugil corsula	BOLD:ABV4537	111	69	47	111	BOLD:ABV4537	Group44	Species1	37	111	OTU111_JQ060622_Rhinomugil corsula
Known	Genbank	JQ060623	Squalomugil nasutus	BOLD:ACC0542	112	45	107	49	BOLD:ACC0542	Group50	Species28	108	49	OTU49_JQ060623_Squalomugil nasutus
Known	Genbank	JQ060624	Minimugil cascasia	BOLD:ACA0696	113	70	119	95	BOLD:ACA0696	Group2	Species1	109	95	OTU95_JQ060624_Minimugil cascasia
Known	Genbank	JQ060625	Sicamugil hamiltonii	BOLD:ACC0057	114	70	120	112	BOLD:ACC0057	Group0	Species1	110	112	OTU112_JQ060625_Sicamugil hamiltonii
Known	Genbank	JQ060626	Trachystoma petardi	BOLD:AAF8253	115	46	108	51	BOLD:AAF8253	Group48	Species26	80	51	OTU51_JQ060626_Trachystoma petardi
Known	Genbank	JQ060627	Crenimugil buchanani	BOLD:AAE3561	116	32	41	34	BOLD:AAE3561	Group80	Species31	16	34	OTU34_JQ060627_Crenimugil buchanani
Known	Genbank	JQ060628	Crenimugil buchanani	BOLD:AAE3561	57	32	41	34	BOLD:AAE3561	Group78	Species31	16	34	OTU34_JQ060628_Crenimugil buchanani
Known	Genbank	JQ060629	Osteomugil robustus	BOLD:AAG6596	59	37	66	40	BOLD:AAG6596	Group97	Species38	17	40	OTU40_JQ060629_Osteomugil robustus
Known	Genbank	JQ060630	Osteomugil robustus	BOLD:AAG6596	59	37	103	40	BOLD:AAG6596	Group97	Species38	17	40	OTU40_JQ060630_Osteomugil robustus
Known	Genbank	JQ060631	Crenimugil sp. A	BOLD:AAE3562	56	34	46	36	BOLD:AAE3562	Group87	Species37	51	36	OTU36_JQ060631_Crenimugil sp. A
Known	Genbank	JQ060632	Crenimugil sp. A	BOLD:AAE3562	56	34	46	36	BOLD:AAE3562	Group87	Species37	51	36	OTU36_JQ060632_Crenimugil sp. A
Known	Genbank	JQ060633	Crenimugil sp. A	BOLD:AAE3562	117	34	46	36	BOLD:AAE3562	Group86	Species37	51	36	OTU36_JQ060633_Crenimugil sp. A
Known	Genbank	JQ060634	Crenimugil sp. B	BOLD:AAG6597	43	36	33	39	BOLD:AAG6597	Group93	Species33	55	115	OTU115_JQ060634_Crenimugil sp. B
Known	Genbank	JQ060635	Crenimugil sp. C	BOLD:AAC4147	118	31	62	33	BOLD:AAC4147	Group81	Species30	61	114	OTU114_JQ060635_Crenimugil sp. C
Known	Genbank	JQ060636	Crenimugil sp. D	BOLD:ACC0610	119	33	32	35	BOLD:ACC0610	Group94	Species36	13	35	OTU35_JQ060636_Crenimugil sp. D
Known	Genbank	JQ060637	Crenimugil sp. D	BOLD:ACC0610	119	33	32	35	BOLD:ACC0610	Group94	Species36	13	35	OTU35_JQ060637_Crenimugil sp. D
Known	Genbank	JQ060638	Crenimugil sp. D	BOLD:ACC0610	16	33	32	35	BOLD:ACC0610	Group95	Species36	13	35	OTU35_JQ060638_Crenimugil sp. D
Known	Genbank	JQ060639	Osteomugil perusii	BOLD:AAW7354	120	40	98	43	BOLD:AAW7354	Group65	Species47	56	43	OTU43_JQ060639_Osteomugil perusii
Known	Genbank	JQ060640	Osteomugil perusii	BOLD:AAW7354	121	40	51	43	BOLD:AAW7354	Group65	Species47	62	43	OTU43_JQ060640_Osteomugil perusii
Known	Genbank	JQ060641	Crenimugil buchanani	BOLD:AAE3561	57	32	41	34	BOLD:AAE3561	Group78	Species31	16	34	OTU34_JQ060641_Crenimugil buchanani
Known	Genbank	JQ060642	Crenimugil buchanani	BOLD:AAE3561	57	32	41	34	BOLD:AAE3561	Group78	Species31	16	34	OTU34_JQ060642_Crenimugil buchanani
Known	Genbank	JQ072904	Mugil sp. L	BOLD:AAA7839	15	67	7	79	BOLD:AAA7839	Group10	Species18	1	79	OTU79_JQ072904_Mugil sp. L
Known	Genbank	JQ343910	Planiliza haematocheila	BOLD:AAE9134	11	25	18	26	BOLD:AAE9134	Group146	Species73	24	26	OTU26_JQ343910_Planiliza haematocheila
Known	Genbank	JQ365431	Mugil curema	BOLD:AAB3698	2	64	56	74	BOLD:AAB3698	Group35	Species12	58	74	OTU74_JQ365431_Mugil curema
Known	Genbank	JQ365432	Mugil curema	BOLD:AAB3698	2	64	56	74	BOLD:AAB3698	Group35	Species12	58	74	OTU74_JQ365432_Mugil curema
Known	Genbank	JQ365433	Mugil curema	BOLD:AAB3698	2	64	56	74	BOLD:AAB3698	Group35	Species12	58	74	OTU74_JQ365433_Mugil curema
Known	Genbank	JQ365434	Mugil curema	BOLD:AAB3698	2	64	49	74	BOLD:AAB3698	Group35	Species12	58	74	OTU74_JQ365434_Mugil curema
Known	Genbank	JQ365435	Mugil curema	BOLD:AAB3698	2	64	56	74	BOLD:AAB3698	Group35	Species12	58	74	OTU74_JQ365435_Mugil curema
Known	Genbank	JQ365436	Mugil curema	BOLD:AAB3698	2	64	56	74	BOLD:AAB3698	Group35	Species12	58	74	OTU74_JQ365436_Mugil curema
Known	Genbank	JQ365437	Mugil curema	BOLD:AAB3698	2	64	56	74	BOLD:AAB3698	Group35	Species12	58	74	OTU74_JQ365437_Mugil curema
Known	Genbank	JQ365438	Mugil curema	BOLD:AAB3698	2	64	49	74	BOLD:AAB3698	Group35	Species12	58	74	OTU74_JQ365438_Mugil curema
Known	Genbank	JQ365439	Mugil curema	BOLD:AAB3698	2	64	49	74	BOLD:AAB3698	Group35	Species12	58	74	OTU74_JQ365439_Mugil curema
Known	Genbank	JQ365440	Mugil curema	BOLD:AAB3698	2	64	56	74	BOLD:AAB3698	Group35	Species12	58	74	OTU74_JQ365440_Mugil curema
Known	Genbank	JQ365441	Mugil curema	BOLD:AAB3698	2	64	56	74	BOLD:AAB3698	Group35	Species12	58	74	OTU74_JQ365441_Mugil curema
Known	Genbank	JQ365442	Mugil curema	BOLD:AAB3698	2	64	49	74	BOLD:AAB3698	Group35	Species12	58	74	OTU74_JQ365442_Mugil curema
Known	Genbank	JQ365443	Mugil curema	BOLD:AAB3698	2	64	49	74	BOLD:AAB3698	Group35	Species12	58	74	OTU74_JQ365443_Mugil curema
Known	Genbank	JQ365444	Mugil brevirostris	BOLD:AAZ7695	122	56	52	63	BOLD:AAZ7695	Group40	Species3	7	63	OTU63_JQ365444_Mugil brevirostris
Known	Genbank	JQ365445	Mugil brevirostris	BOLD:AAZ7695	123	56	52	63	BOLD:AAZ7695	Group39	Species3	7	63	OTU63_JQ365445_Mugil brevirostris
Known	Genbank	JQ365446	Mugil brevirostris	BOLD:AAZ7695	122	56	52	63	BOLD:AAZ7695	Group40	Species3	7	63	OTU63_JQ365446_Mugil brevirostris
Known	Genbank	JQ365447	Mugil liza	BOLD:ACE4593	8	67	63	87	BOLD:ACE4593	Group18	Species18	64	87	OTU87_JQ365447_Mugil liza
Known	Genbank	JQ365448	Mugil liza	BOLD:ACE4593	8	67	63	87	BOLD:ACE4593	Group18	Species18	63	87	OTU87_JQ365448_Mugil liza
Known	Genbank	JQ365449	Mugil liza	BOLD:ACE4593	8	67	63	87	BOLD:ACE4593	Group18	Species18	64	87	OTU87_JQ365449_Mugil liza
Known	Genbank	JQ431670	Crenimugil crenilabis	BOLD:AAC4149	47	35	34	38	BOLD:AAC4149	Group89	Species34	15	38	OTU38_JQ431670_Crenimugil crenilabis
Known	Genbank	JQ431701	Ellochelon vaigiensis	BOLD:AAC9398	80	45	105	47	BOLD:AAC9398	Group77	Species29	47	47	OTU47_JQ431701_Ellochelon vaigiensis
Known	Genbank	JQ431702	Ellochelon vaigiensis	BOLD:AAC9398	80	45	105	47	BOLD:AAC9398	Group77	Species29	47	47	OTU47_JQ431702_Ellochelon vaigiensis
Known	Genbank	JQ431911	Osteomugil engeli	BOLD:AAF7188	92	44	36	46	BOLD:AAF7188	Group99	Species39	20	46	OTU46_JQ431911_Osteomugil engeli
Known	Genbank	JQ431912	Osteomugil engeli	BOLD:AAF7188	92	44	36	46	BOLD:AAF7188	Group99	Species39	20	46	OTU46_JQ431912_Osteomugil engeli
Known	Genbank	JQ431913	Osteomugil engeli	BOLD:AAF7188	92	44	36	46	BOLD:AAF7188	Group99	Species39	20	46	OTU46_JQ431913_Osteomugil engeli
Known	Genbank	JQ623946	Chelon auratus	BOLD:AAD7360	10	3	25	5	BOLD:AAD7360	Group108	Species53	31	5	OTU5_JQ623946_Chelon auratus
Known	Genbank	JQ623947	Planiliza macrolepis	BOLD:AAC0696	147	27	20	28	BOLD:AAC0696	Group160	Species64	27	28	OTU28_JQ623947_Planiliza macrolepis
Known	Genbank	JQ623956	Mugil sp. I	BOLD:ACE4593	18	67	57	90	BOLD:ACE4593	Group21	Species18	44	90	OTU90_JQ623956_Mugil sp. I
Known	Genbank	JQ775055	Chelon ramado	BOLD:AAD5443	13	12	24	14	BOLD:AAD5443	Group106	Species52	32	14	OTU14_JQ775055_Chelon ramado
Known	Genbank	JQ775056	Chelon ramado	BOLD:AAD5443	13	12	24	14	BOLD:AAD5443	Group106	Species52	32	14	OTU14_JQ775056_Chelon ramado
Known	Genbank	JQ775057	Chelon ramado	BOLD:AAD5443	13	12	24	14	BOLD:AAD5443	Group106	Species52	32	14	OTU14_JQ775057_Chelon ramado
Known	Genbank	JQ775058	Chelon ramado	BOLD:AAD5443	13	12	24	14	BOLD:AAD5443	Group106	Species52	32	14	OTU14_JQ775058_Chelon ramado
Known	Genbank	JQ775059	Chelon ramado	BOLD:AAD5443	13	12	24	14	BOLD:AAD5443	Group106	Species52	32	14	OTU14_JQ775059_Chelon ramado
Known	Genbank	JQ840169	Mugil rubrioculus	BOLD:AAA7840	21	58	16	65	BOLD:AAA7840	Group37	Species6	6	65	OTU65_JQ840169_Mugil rubrioculus
Known	Genbank	JQ840170	Mugil rubrioculus	BOLD:AAA7840	21	58	16	65	BOLD:AAA7840	Group37	Species6	6	65	OTU65_JQ840170_Mugil rubrioculus
Known	Genbank	JQ840171	Mugil rubrioculus	BOLD:AAA7840	21	58	16	65	BOLD:AAA7840	Group37	Species6	6	65	OTU65_JQ840171_Mugil rubrioculus
Known	Genbank	JQ840172	Mugil rubrioculus	BOLD:AAA7840	21	58	16	65	BOLD:AAA7840	Group37	Species6	6	65	OTU65_JQ840172_Mugil rubrioculus
Known	Genbank	JQ840173	Mugil curema	BOLD:AAB3698	2	64	49	74	BOLD:AAB3698	Group35	Species12	58	74	OTU74_JQ840173_Mugil curema
Known	Genbank	JQ840940	Mugil curema	BOLD:AAB3698	2	64	49	74	BOLD:AAB3698	Group35	Species12	58	74	OTU74_JQ840940_Mugil curema
Known	Genbank	JQ840941	Mugil curema	BOLD:AAB3698	2	64	56	74	BOLD:AAB3698	Group35	Species12	58	74	OTU74_JQ840941_Mugil curema
Known	Genbank	JQ841285	Mugil rubrioculus	BOLD:AAA7840	21	58	16	65	BOLD:AAA7840	Group37	Species6	6	65	OTU65_JQ841285_Mugil rubrioculus
Known	Genbank	JQ841286	Mugil sp. R	BOLD:AAC5978	24	55	77	62	BOLD:AAC5978	Group38	Species4	73	62	OTU62_JQ841286_Mugil sp. R
Known	Genbank	JQ841287	Mugil sp. R	BOLD:AAC5978	24	55	77	62	BOLD:AAC5978	Group38	Species4	73	62	OTU62_JQ841287_Mugil sp. R
Known	Genbank	JQ842246	Mugil curema	BOLD:AAB3698	2	64	49	74	BOLD:AAB3698	Group35	Species12	58	74	OTU74_JQ842246_Mugil curema
Known	Genbank	JQ842247	Mugil curema	BOLD:AAB3698	2	64	56	74	BOLD:AAB3698	Group35	Species12	58	74	OTU74_JQ842247_Mugil curema
Known	Genbank	JQ842580	Mugil rubrioculus	BOLD:AAA7840	21	58	16	65	BOLD:AAA7840	Group37	Species6	6	65	OTU65_JQ842580_Mugil rubrioculus
Known	Genbank	JQ842581	Mugil rubrioculus	BOLD:AAA7840	21	58	16	65	BOLD:AAA7840	Group37	Species6	6	65	OTU65_JQ842581_Mugil rubrioculus
Known	Genbank	JQ842582	Mugil sp. B	BOLD:AAA7838	20	66	8	77	BOLD:AAA7838	Group8	Species17	2	77	OTU77_JQ842582_Mugil sp. B
Known	Genbank	JQ842583	Mugil sp. B	BOLD:AAA7838	20	66	8	77	BOLD:AAA7838	Group8	Species17	2	77	OTU77_JQ842583_Mugil sp. B
Known	Genbank	JQ842584	Mugil sp. B	BOLD:AAA7838	20	66	8	77	BOLD:AAA7838	Group8	Species17	2	77	OTU77_JQ842584_Mugil sp. B
Known	Genbank	JQ842585	Mugil sp. B	BOLD:AAA7838	20	66	8	77	BOLD:AAA7838	Group8	Species17	2	77	OTU77_JQ842585_Mugil sp. B
Known	Genbank	JQ842586	Mugil sp. B	BOLD:AAA7838	124	66	8	77	BOLD:AAA7838	Group9	Species17	2	77	OTU77_JQ842586_Mugil sp. B
Known	Genbank	JQ842587	Mugil sp. B	BOLD:AAA7838	20	66	8	77	BOLD:AAA7838	Group8	Species17	2	77	OTU77_JQ842587_Mugil sp. B
Known	Genbank	JQ842588	Mugil curema	BOLD:AAB3698	2	64	56	74	BOLD:AAB3698	Group35	Species12	58	74	OTU74_JQ842588_Mugil curema
Known	Genbank	JQ842589	Mugil curema	BOLD:AAB3698	2	64	56	74	BOLD:AAB3698	Group35	Species12	58	74	OTU74_JQ842589_Mugil curema
Known	Genbank	JQ842590	Mugil curema	BOLD:AAB3698	2	64	49	74	BOLD:AAB3698	Group35	Species12	58	74	OTU74_JQ842590_Mugil curema
Known	Genbank	JQ842591	Mugil curema	BOLD:AAB3698	2	64	49	74	BOLD:AAB3698	Group35	Species12	58	74	OTU74_JQ842591_Mugil curema
Known	Genbank	JQ842592	Mugil curema	BOLD:AAB3698	2	64	56	74	BOLD:AAB3698	Group35	Species12	58	74	OTU74_JQ842592_Mugil curema
Known	Genbank	JQ842593	Mugil curema	BOLD:AAB3698	2	64	56	74	BOLD:AAB3698	Group35	Species12	58	74	OTU74_JQ842593_Mugil curema
Known	Genbank	JQ842594	Mugil curema	BOLD:AAB3698	2	64	56	74	BOLD:AAB3698	Group35	Species12	58	74	OTU74_JQ842594_Mugil curema
Known	Genbank	JQ842965	Mugil incilis	BOLD:AAN4668	41	65	15	76	BOLD:AAN4668	Group25	Species11	4	76	OTU76_JQ842965_Mugil incilis
Known	Genbank	JQ842966	Mugil incilis	BOLD:AAN4668	41	65	15	76	BOLD:AAN4668	Group25	Species11	4	76	OTU76_JQ842966_Mugil incilis
Known	Genbank	JQ842967	Mugil incilis	BOLD:AAN4668	41	65	15	76	BOLD:AAN4668	Group25	Species11	4	76	OTU76_JQ842967_Mugil incilis
Known	Genbank	JQ935845	Dajaus sp.	NA	125	51	111	58	NA	Group55	Species25	74	58	OTU58_JQ935845_Dajaus sp.
Known	Genbank	JQ935846	Dajaus sp.	NA	125	51	111	58	NA	Group55	Species25	74	58	OTU58_JQ935846_Dajaus sp.
Known	Genbank	JQ935847	Dajaus sp.	NA	125	51	111	58	NA	Group55	Species25	74	58	OTU58_JQ935847_Dajaus sp.
Known	Genbank	JQ935848	Dajaus sp.	NA	125	51	111	58	NA	Group55	Species25	74	58	OTU58_JQ935848_Dajaus sp.
Known	Genbank	JQ935849	Dajaus sp.	NA	125	51	111	58	NA	Group55	Species25	74	58	OTU58_JQ935849_Dajaus sp.
Known	Genbank	JX105471	Rhinomugil corsula	BOLD:ABV4537	126	69	47	111	BOLD:ABV4537	Group45	Species1	37	111	OTU111_JX105471_Rhinomugil corsula
Known	Genbank	JX124813	Mugil liza	BOLD:ACE4593	8	67	47	87	BOLD:ACE4593	Group18	Species18	64	87	OTU87_JX124813_Mugil liza
Known	Genbank	JX124814	Mugil liza	BOLD:ACE4593	8	67	63	87	BOLD:ACE4593	Group18	Species18	64	87	OTU87_JX124814_Mugil liza
Known	Genbank	JX185135	Chelon labrosus	BOLD:AAE2670	9	4	23	6	BOLD:AAE2670	Group111	Species54	30	6	OTU6_JX185135_Chelon labrosus
Known	Genbank	JX185136	Chelon labrosus	BOLD:AAE2670	9	4	23	6	BOLD:AAE2670	Group111	Species54	30	6	OTU6_JX185136_Chelon labrosus
Known	Genbank	JX185137	Chelon labrosus	BOLD:AAE2670	9	4	23	6	BOLD:AAE2670	Group111	Species54	30	6	OTU6_JX185137_Chelon labrosus
Known	Genbank	JX185138	Chelon labrosus	BOLD:AAE2670	9	4	23	6	BOLD:AAE2670	Group111	Species54	30	6	OTU6_JX185138_Chelon labrosus
Known	Genbank	JX185139	Chelon labrosus	BOLD:AAE2670	9	4	23	6	BOLD:AAE2670	Group111	Species54	30	6	OTU6_JX185139_Chelon labrosus
Known	Genbank	JX185140	Mugil liza	BOLD:ACE4593	8	67	63	87	BOLD:ACE4593	Group18	Species18	64	87	OTU87_JX185140_Mugil liza
Known	Genbank	JX185141	Mugil liza	BOLD:ACE4593	8	67	63	87	BOLD:ACE4593	Group18	Species18	64	87	OTU87_JX185141_Mugil liza
Known	Genbank	JX185142	Mugil liza	BOLD:ACE4593	8	67	63	87	BOLD:ACE4593	Group18	Species18	64	87	OTU87_JX185142_Mugil liza
Known	Genbank	JX185143	Mugil liza	BOLD:ACE4593	8	67	63	87	BOLD:ACE4593	Group18	Species18	64	87	OTU87_JX185143_Mugil liza
Known	Genbank	JX185144	Mugil liza	BOLD:ACE4593	8	67	63	87	BOLD:ACE4593	Group18	Species18	64	87	OTU87_JX185144_Mugil liza
Known	Genbank	JX185145	Mugil liza	BOLD:ACE4593	8	67	63	87	BOLD:ACE4593	Group18	Species18	64	87	OTU87_JX185145_Mugil liza
Known	Genbank	JX185146	Mugil liza	BOLD:ACE4593	8	67	63	87	BOLD:ACE4593	Group18	Species18	64	87	OTU87_JX185146_Mugil liza
Known	Genbank	JX185147	Mugil liza	BOLD:ACE4593	8	67	63	87	BOLD:ACE4593	Group18	Species18	64	87	OTU87_JX185147_Mugil liza
Known	Genbank	JX185148	Mugil liza	BOLD:ACE4593	8	67	63	87	BOLD:ACE4593	Group18	Species18	64	87	OTU87_JX185148_Mugil liza
Known	Genbank	JX185149	Mugil liza	BOLD:ACE4593	8	67	63	87	BOLD:ACE4593	Group18	Species18	64	87	OTU87_JX185149_Mugil liza
Known	Genbank	JX185150	Mugil liza	BOLD:ACE4593	8	67	63	87	BOLD:ACE4593	Group18	Species18	64	87	OTU87_JX185150_Mugil liza
Known	Genbank	JX185151	Mugil liza	BOLD:ACE4593	8	67	63	87	BOLD:ACE4593	Group18	Species18	64	87	OTU87_JX185151_Mugil liza
Known	Genbank	JX185152	Mugil liza	BOLD:ACE4593	8	67	3	87	BOLD:ACE4593	Group18	Species18	64	87	OTU87_JX185152_Mugil liza
Known	Genbank	JX185153	Mugil liza	BOLD:ACE4593	8	67	63	87	BOLD:ACE4593	Group18	Species18	64	87	OTU87_JX185153_Mugil liza
Known	Genbank	JX185154	Mugil liza	BOLD:ACE4593	8	67	63	87	BOLD:ACE4593	Group18	Species18	64	87	OTU87_JX185154_Mugil liza
Known	Genbank	JX185155	Mugil liza	BOLD:ACE4593	8	67	63	87	BOLD:ACE4593	Group18	Species18	64	87	OTU87_JX185155_Mugil liza
Known	Genbank	JX185156	Mugil liza	BOLD:ACE4593	8	67	63	87	BOLD:ACE4593	Group18	Species18	64	87	OTU87_JX185156_Mugil liza
Known	Genbank	JX185157	Mugil liza	BOLD:ACE4593	8	67	63	87	BOLD:ACE4593	Group18	Species18	64	87	OTU87_JX185157_Mugil liza
Known	Genbank	JX185158	Mugil liza	BOLD:ACE4593	8	67	63	87	BOLD:ACE4593	Group18	Species18	64	87	OTU87_JX185158_Mugil liza
Known	Genbank	JX185159	Mugil liza	BOLD:ACE4593	8	67	63	87	BOLD:ACE4593	Group18	Species18	64	87	OTU87_JX185159_Mugil liza
Known	Genbank	JX185160	Mugil liza	BOLD:ACE4593	8	67	63	87	BOLD:ACE4593	Group18	Species18	64	87	OTU87_JX185160_Mugil liza
Known	Genbank	JX185161	Mugil liza	BOLD:ACE4593	8	67	63	87	BOLD:ACE4593	Group18	Species18	64	87	OTU87_JX185161_Mugil liza
Known	Genbank	JX185162	Mugil liza	BOLD:ACE4593	8	67	63	87	BOLD:ACE4593	Group18	Species18	64	87	OTU87_JX185162_Mugil liza
Known	Genbank	JX185163	Mugil liza	BOLD:ACE4593	8	67	63	87	BOLD:ACE4593	Group18	Species18	64	87	OTU87_JX185163_Mugil liza
Known	Genbank	JX185164	Mugil liza	BOLD:ACE4593	8	67	63	87	BOLD:ACE4593	Group18	Species18	64	87	OTU87_JX185164_Mugil liza
Known	Genbank	JX185165	Mugil liza	BOLD:ACE4593	8	67	63	87	BOLD:ACE4593	Group18	Species18	64	87	OTU87_JX185165_Mugil liza
Known	Genbank	JX185166	Mugil liza	BOLD:ACE4593	8	67	63	87	BOLD:ACE4593	Group18	Species18	64	87	OTU87_JX185166_Mugil liza
Known	Genbank	JX185167	Mugil liza	BOLD:ACE4593	8	67	63	87	BOLD:ACE4593	Group18	Species18	64	87	OTU87_JX185167_Mugil liza
Known	Genbank	JX185168	Mugil liza	BOLD:ACE4593	8	67	63	87	BOLD:ACE4593	Group18	Species18	64	87	OTU87_JX185168_Mugil liza
Known	Genbank	JX185169	Mugil liza	BOLD:ACE4593	8	67	63	87	BOLD:ACE4593	Group18	Species18	64	87	OTU87_JX185169_Mugil liza
Known	Genbank	JX185170	Mugil liza	BOLD:ACE4593	8	67	63	87	BOLD:ACE4593	Group18	Species18	64	87	OTU87_JX185170_Mugil liza
Known	Genbank	JX185171	Mugil liza	BOLD:ACE4593	8	67	63	87	BOLD:ACE4593	Group18	Species18	64	87	OTU87_JX185171_Mugil liza
Known	Genbank	JX185172	Mugil liza	BOLD:ACE4593	8	67	63	87	BOLD:ACE4593	Group18	Species18	64	87	OTU87_JX185172_Mugil liza
Known	Genbank	JX185173	Mugil liza	BOLD:ACE4593	8	67	63	87	BOLD:ACE4593	Group18	Species18	64	87	OTU87_JX185173_Mugil liza
Known	Genbank	JX185174	Mugil liza	BOLD:ACE4593	8	67	63	87	BOLD:ACE4593	Group18	Species18	64	87	OTU87_JX185174_Mugil liza
Known	Genbank	JX185175	Mugil liza	BOLD:ACE4593	8	67	63	87	BOLD:ACE4593	Group18	Species18	64	87	OTU87_JX185175_Mugil liza
Known	Genbank	JX185176	Mugil liza	BOLD:ACE4593	8	67	63	87	BOLD:ACE4593	Group18	Species18	64	87	OTU87_JX185176_Mugil liza
Known	Genbank	JX185177	Mugil liza	BOLD:ACE4593	8	67	63	87	BOLD:ACE4593	Group18	Species18	64	87	OTU87_JX185177_Mugil liza
Known	Genbank	JX185178	Mugil trichodon	BOLD:AAA7835	28	54	11	61	BOLD:AAA7835	Group41	Species2	8	61	OTU61_JX185178_Mugil trichodon
Known	Genbank	JX185179	Mugil trichodon	BOLD:AAA7835	28	54	11	61	BOLD:AAA7835	Group41	Species2	8	61	OTU61_JX185179_Mugil trichodon
Known	Genbank	JX185180	Mugil incilis	BOLD:AAN4668	41	65	15	76	BOLD:AAN4668	Group25	Species11	4	76	OTU76_JX185180_Mugil incilis
Known	Genbank	JX185181	Mugil incilis	BOLD:AAN4668	41	65	15	76	BOLD:AAN4668	Group25	Species11	4	76	OTU76_JX185181_Mugil incilis
Known	Genbank	JX185182	Mugil incilis	BOLD:AAN4668	41	65	15	76	BOLD:AAN4668	Group25	Species11	4	76	OTU76_JX185182_Mugil incilis
Known	Genbank	JX185183	Mugil incilis	BOLD:AAN4668	41	65	15	76	BOLD:AAN4668	Group25	Species11	4	76	OTU76_JX185183_Mugil incilis
Known	Genbank	JX185184	Mugil incilis	BOLD:AAN4668	41	65	15	76	BOLD:AAN4668	Group25	Species11	4	76	OTU76_JX185184_Mugil incilis
Known	Genbank	JX185185	Mugil incilis	BOLD:AAN4668	41	65	15	76	BOLD:AAN4668	Group25	Species11	4	76	OTU76_JX185185_Mugil incilis
Known	Genbank	JX185186	Mugil incilis	BOLD:AAN4668	41	65	15	76	BOLD:AAN4668	Group25	Species11	4	76	OTU76_JX185186_Mugil incilis
Known	Genbank	JX185187	Mugil incilis	BOLD:AAN4668	41	65	15	76	BOLD:AAN4668	Group25	Species11	4	76	OTU76_JX185187_Mugil incilis
Known	Genbank	JX185188	Mugil incilis	BOLD:AAN4668	41	65	15	76	BOLD:AAN4668	Group25	Species11	4	76	OTU76_JX185188_Mugil incilis
Known	Genbank	JX185189	Mugil incilis	BOLD:AAN4668	41	65	15	76	BOLD:AAN4668	Group25	Species11	4	76	OTU76_JX185189_Mugil incilis
Known	Genbank	JX185190	Mugil incilis	BOLD:AAN4668	41	65	15	76	BOLD:AAN4668	Group25	Species11	4	76	OTU76_JX185190_Mugil incilis
Known	Genbank	JX185191	Mugil incilis	BOLD:AAN4668	41	65	15	76	BOLD:AAN4668	Group25	Species11	4	76	OTU76_JX185191_Mugil incilis
Known	Genbank	JX185192	Mugil incilis	BOLD:AAN4668	41	65	15	76	BOLD:AAN4668	Group25	Species11	4	76	OTU76_JX185192_Mugil incilis
Known	Genbank	JX185193	Mugil margaritae	BOLD:ACC0897	105	63	13	72	BOLD:ACC0897	Group26	Species9	40	72	OTU72_JX185193_Mugil margaritae
Known	Genbank	JX185194	Mugil margaritae	BOLD:ACC0897	105	63	13	72	BOLD:ACC0897	Group26	Species9	40	72	OTU72_JX185194_Mugil margaritae
Known	Genbank	JX185195	Mugil margaritae	BOLD:ACC0897	105	63	13	72	BOLD:ACC0897	Group26	Species9	40	72	OTU72_JX185195_Mugil margaritae
Known	Genbank	JX185196	Mugil margaritae	BOLD:ACC0897	105	63	13	72	BOLD:ACC0897	Group26	Species9	40	72	OTU72_JX185196_Mugil margaritae
Known	Genbank	JX185197	Mugil margaritae	BOLD:ACC0897	105	63	13	72	BOLD:ACC0897	Group26	Species9	40	72	OTU72_JX185197_Mugil margaritae
Known	Genbank	JX185198	Mugil curema	BOLD:AAB3698	127	64	49	74	BOLD:AAB3698	Group34	Species12	59	74	OTU74_JX185198_Mugil curema
Known	Genbank	JX185199	Mugil curema	BOLD:AAB3698	2	64	49	74	BOLD:AAB3698	Group35	Species12	58	74	OTU74_JX185199_Mugil curema
Known	Genbank	JX185200	Mugil curema	BOLD:AAB3698	2	64	56	74	BOLD:AAB3698	Group35	Species12	58	74	OTU74_JX185200_Mugil curema
Known	Genbank	JX185201	Mugil curema	BOLD:AAB3698	2	64	56	74	BOLD:AAB3698	Group35	Species12	58	74	OTU74_JX185201_Mugil curema
Known	Genbank	JX185202	Mugil curema	BOLD:AAB3698	2	64	56	74	BOLD:AAB3698	Group35	Species12	58	74	OTU74_JX185202_Mugil curema
Known	Genbank	JX185203	Mugil curema	BOLD:AAB3698	2	64	56	74	BOLD:AAB3698	Group35	Species12	58	74	OTU74_JX185203_Mugil curema
Known	Genbank	JX185204	Mugil curema	BOLD:AAB3698	2	64	56	74	BOLD:AAB3698	Group35	Species12	58	74	OTU74_JX185204_Mugil curema
Known	Genbank	JX185205	Mugil curema	BOLD:AAB3698	2	64	49	74	BOLD:AAB3698	Group35	Species12	58	74	OTU74_JX185205_Mugil curema
Known	Genbank	JX185206	Mugil curema	BOLD:AAB3698	2	64	56	74	BOLD:AAB3698	Group35	Species12	58	74	OTU74_JX185206_Mugil curema
Known	Genbank	JX185207	Mugil sp. R	BOLD:AAC5978	24	55	77	62	BOLD:AAC5978	Group38	Species4	73	62	OTU62_JX185207_Mugil sp. R
Known	Genbank	JX185208	Mugil rubrioculus	BOLD:AAA7840	21	58	16	65	BOLD:AAA7840	Group37	Species6	6	65	OTU65_JX185208_Mugil rubrioculus
Known	Genbank	JX185209	Mugil rubrioculus	BOLD:AAA7840	21	58	16	65	BOLD:AAA7840	Group37	Species6	6	65	OTU65_JX185209_Mugil rubrioculus
Known	Genbank	JX185210	Mugil rubrioculus	BOLD:AAA7840	21	58	16	65	BOLD:AAA7840	Group37	Species6	6	65	OTU65_JX185210_Mugil rubrioculus
Known	Genbank	JX185211	Mugil rubrioculus	BOLD:AAA7840	21	58	16	65	BOLD:AAA7840	Group37	Species6	6	65	OTU65_JX185211_Mugil rubrioculus
Known	Genbank	JX185212	Mugil rubrioculus	BOLD:AAA7840	21	58	16	65	BOLD:AAA7840	Group37	Species6	6	65	OTU65_JX185212_Mugil rubrioculus
Known	Genbank	JX185213	Mugil rubrioculus	BOLD:AAA7840	21	58	16	65	BOLD:AAA7840	Group37	Species6	6	65	OTU65_JX185213_Mugil rubrioculus
Known	Genbank	JX185214	Mugil rubrioculus	BOLD:AAA7840	21	58	16	65	BOLD:AAA7840	Group37	Species6	6	65	OTU65_JX185214_Mugil rubrioculus
Known	Genbank	JX185215	Mugil rubrioculus	BOLD:AAA7840	21	58	16	65	BOLD:AAA7840	Group37	Species6	6	65	OTU65_JX185215_Mugil rubrioculus
Known	Genbank	JX185216	Mugil brevirostris	BOLD:AAZ7695	122	56	52	63	BOLD:AAZ7695	Group40	Species3	7	63	OTU63_JX185216_Mugil brevirostris
Known	Genbank	JX185217	Mugil brevirostris	BOLD:AAZ7695	122	56	52	63	BOLD:AAZ7695	Group40	Species3	7	63	OTU63_JX185217_Mugil brevirostris
Known	Genbank	JX185218	Mugil brevirostris	BOLD:AAZ7695	122	56	52	63	BOLD:AAZ7695	Group40	Species3	7	63	OTU63_JX185218_Mugil brevirostris
Known	Genbank	JX185219	Mugil curema	BOLD:ACH8392	128	64	75	75	BOLD:ACH8392	Group33	Species12	59	75	OTU75_JX185219_Mugil curema
Known	Genbank	JX260846	Planiliza sp. B	NA	129	19	87	105	NA	Group114	Species82	68	104	OTU104_JX260846_Planiliza sp. B
Known	Genbank	JX260972	Osteomugil sp.	BOLD:AAG3686	130	38	102	41	BOLD:AAG3686	Group1	Species41	19	41	OTU41_JX260972_Osteomugil sp.
Known	Genbank	JX559532	Mugil sp. Q	BOLD:ACI2281	131	67	72	92	BOLD:ACI2281	Group6	Species18	3	92	OTU92_JX559532_Mugil sp. Q
Known	Genbank	JX559533	Mugil sp. Q	BOLD:ACI2281	131	67	72	92	BOLD:ACI2281	Group6	Species18	3	92	OTU92_JX559533_Mugil sp. Q
Known	Genbank	JX559534	Mugil thoburni	BOLD:ABW4434	132	62	14	69	BOLD:ABW4434	Group31	Species8	5	69	OTU69_JX559534_Mugil thoburni
Known	Genbank	JX559535	Mugil thoburni	BOLD:ABW4434	133	62	14	69	BOLD:ABW4434	Group32	Species8	5	69	OTU69_JX559535_Mugil thoburni
Known	Genbank	JX983355	Planiliza sp. A	BOLD:ABX8353	86	16	42	19	BOLD:ABX8353	Group124	Species67	22	19	OTU19_JX983355_Planiliza sp. A
Known	Genbank	JX983356	Planiliza sp. A	BOLD:ABX8353	86	16	42	19	BOLD:ABX8353	Group124	Species67	22	19	OTU19_JX983356_Planiliza sp. A
Known	Genbank	JX983357	Planiliza sp. A	BOLD:ABX8353	86	16	42	19	BOLD:ABX8353	Group124	Species67	22	19	OTU19_JX983357_Planiliza sp. A
Known	Genbank	JX983367	Planiliza sp. D	BOLD:AAA7841	22	19	44	22	BOLD:AAA7841	Group120	Species81	48	22	OTU22_JX983367_Planiliza sp. D
Known	Genbank	JX983368	Planiliza sp. D	BOLD:AAA7841	22	19	44	22	BOLD:AAA7841	Group120	Species81	48	22	OTU22_JX983368_Planiliza sp. D
Known	Genbank	JX983369	Planiliza sp. D	BOLD:AAA7841	22	19	44	22	BOLD:AAA7841	Group120	Species81	48	22	OTU22_JX983369_Planiliza sp. D
Known	Genbank	JX983482	Rhinomugil corsula	BOLD:ABV4537	126	69	47	111	BOLD:ABV4537	Group45	Species1	37	111	OTU111_JX983482_Rhinomugil corsula
Known	Genbank	JX983483	Rhinomugil corsula	BOLD:ABV4537	134	69	47	111	BOLD:ABV4537	Group46	Species1	37	111	OTU111_JX983483_Rhinomugil corsula
Known	Genbank	JX983495	Planiliza sp.	NA	135	15	79	18	NA	Group125	Species68	92	18	OTU18_JX983495_Planiliza sp.
Known	Genbank	JX983496	Planiliza sp.	NA	135	15	79	18	NA	Group125	Species68	92	18	OTU18_JX983496_Planiliza sp.
Known	Genbank	KC349864	Chelon ramado	BOLD:AAD5443	13	12	24	14	BOLD:AAD5443	Group106	Species52	32	14	OTU14_KC349864_Chelon ramado
Known	Genbank	KC500813	Chelon auratus	BOLD:AAD7360	10	3	25	5	BOLD:AAD7360	Group108	Species53	31	5	OTU5_KC500813_Chelon auratus
Known	Genbank	KC500814	Chelon auratus	BOLD:AAD7360	10	3	25	5	BOLD:AAD7360	Group108	Species53	31	5	OTU5_KC500814_Chelon auratus
Known	Genbank	KC500815	Chelon auratus	BOLD:AAD7360	10	3	25	5	BOLD:AAD7360	Group108	Species53	31	5	OTU5_KC500815_Chelon auratus
Known	Genbank	KC500816	Chelon auratus	BOLD:AAD7360	10	3	25	5	BOLD:AAD7360	Group108	Species53	31	5	OTU5_KC500816_Chelon auratus
Known	Genbank	KC500817	Chelon auratus	BOLD:AAD7360	10	3	25	5	BOLD:AAD7360	Group108	Species53	31	5	OTU5_KC500817_Chelon auratus
Known	Genbank	KC500818	Chelon auratus	BOLD:AAD7360	10	3	25	5	BOLD:AAD7360	Group108	Species53	31	5	OTU5_KC500818_Chelon auratus
Known	Genbank	KC500819	Chelon auratus	BOLD:AAD7360	10	3	25	5	BOLD:AAD7360	Group108	Species53	31	5	OTU5_KC500819_Chelon auratus
Known	Genbank	KC500820	Chelon auratus	BOLD:AAD7360	10	3	25	5	BOLD:AAD7360	Group108	Species53	31	5	OTU5_KC500820_Chelon auratus
Known	Genbank	KC500821	Chelon auratus	BOLD:AAD7360	10	3	25	5	BOLD:AAD7360	Group108	Species53	31	5	OTU5_KC500821_Chelon auratus
Known	Genbank	KC500822	Chelon auratus	BOLD:AAD7360	10	3	25	5	BOLD:AAD7360	Group108	Species53	31	5	OTU5_KC500822_Chelon auratus
Known	Genbank	KC500823	Chelon auratus	BOLD:AAD7360	10	3	25	5	BOLD:AAD7360	Group108	Species53	31	5	OTU5_KC500823_Chelon auratus
Known	Genbank	KC500824	Chelon auratus	BOLD:AAD7360	10	3	25	5	BOLD:AAD7360	Group108	Species53	31	5	OTU5_KC500824_Chelon auratus
Known	Genbank	KC500825	Chelon auratus	BOLD:AAD7360	10	3	25	5	BOLD:AAD7360	Group108	Species53	31	5	OTU5_KC500825_Chelon auratus
Known	Genbank	KC500826	Chelon auratus	BOLD:AAD7360	10	3	25	5	BOLD:AAD7360	Group108	Species53	31	5	OTU5_KC500826_Chelon auratus
Known	Genbank	KC500827	Chelon auratus	BOLD:AAD7360	10	3	25	5	BOLD:AAD7360	Group108	Species53	31	5	OTU5_KC500827_Chelon auratus
Known	Genbank	KC500828	Chelon auratus	BOLD:AAD7360	10	3	25	5	BOLD:AAD7360	Group108	Species53	31	5	OTU5_KC500828_Chelon auratus
Known	Genbank	KC500829	Chelon auratus	BOLD:AAD7360	10	3	25	5	BOLD:AAD7360	Group108	Species53	31	5	OTU5_KC500829_Chelon auratus
Known	Genbank	KC500830	Chelon auratus	BOLD:AAD7360	10	3	25	5	BOLD:AAD7360	Group108	Species53	31	5	OTU5_KC500830_Chelon auratus
Known	Genbank	KC500831	Chelon auratus	BOLD:AAD7360	10	3	25	5	BOLD:AAD7360	Group108	Species53	31	5	OTU5_KC500831_Chelon auratus
Known	Genbank	KC500832	Chelon auratus	BOLD:AAD7360	10	3	25	5	BOLD:AAD7360	Group108	Species53	31	5	OTU5_KC500832_Chelon auratus
Known	Genbank	KC500833	Planiliza macrolepis	BOLD:AAC0696	147	27	20	28	BOLD:AAC0696	Group160	Species64	27	28	OTU28_KC500833_Planiliza macrolepis
Known	Genbank	KC500834	Planiliza macrolepis	BOLD:AAC0696	147	27	20	28	BOLD:AAC0696	Group160	Species64	27	28	OTU28_KC500834_Planiliza macrolepis
Known	Genbank	KC500835	Planiliza macrolepis	BOLD:AAC0696	136	27	20	28	BOLD:AAC0696	Group141	Species64	27	28	OTU28_KC500835_Planiliza macrolepis
Known	Genbank	KC500836	Planiliza macrolepis	BOLD:AAC0696	136	27	20	28	BOLD:AAC0696	Group141	Species64	27	28	OTU28_KC500836_Planiliza macrolepis
Known	Genbank	KC500837	Planiliza macrolepis	BOLD:AAC0696	136	27	20	28	BOLD:AAC0696	Group141	Species64	27	28	OTU28_KC500837_Planiliza macrolepis
Known	Genbank	KC500838	Planiliza macrolepis	BOLD:AAC0696	147	27	20	28	BOLD:AAC0696	Group160	Species64	27	28	OTU28_KC500838_Planiliza macrolepis
Known	Genbank	KC500839	Planiliza macrolepis	BOLD:AAC0696	147	27	20	28	BOLD:AAC0696	Group160	Species64	27	28	OTU28_KC500839_Planiliza macrolepis
Known	Genbank	KC500840	Planiliza macrolepis	BOLD:AAC0696	147	27	20	28	BOLD:AAC0696	Group160	Species64	27	28	OTU28_KC500840_Planiliza macrolepis
Known	Genbank	KC500841	Planiliza macrolepis	BOLD:AAC0696	147	27	20	28	BOLD:AAC0696	Group160	Species64	27	28	OTU28_KC500841_Planiliza macrolepis
Known	Genbank	KC500842	Planiliza macrolepis	BOLD:AAC0696	147	27	20	28	BOLD:AAC0696	Group160	Species64	27	28	OTU28_KC500842_Planiliza macrolepis
Known	Genbank	KC500843	Planiliza macrolepis	BOLD:AAC0696	147	27	20	28	BOLD:AAC0696	Group160	Species64	27	28	OTU28_KC500843_Planiliza macrolepis
Known	Genbank	KC500844	Planiliza macrolepis	BOLD:AAC0696	147	27	20	28	BOLD:AAC0696	Group160	Species64	27	28	OTU28_KC500844_Planiliza macrolepis
Known	Genbank	KC500845	Planiliza macrolepis	BOLD:AAC0696	147	27	20	28	BOLD:AAC0696	Group160	Species64	27	28	OTU28_KC500845_Planiliza macrolepis
Known	Genbank	KC500846	Planiliza macrolepis	BOLD:AAC0696	147	27	20	28	BOLD:AAC0696	Group160	Species64	27	28	OTU28_KC500846_Planiliza macrolepis
Known	Genbank	KC500847	Planiliza macrolepis	BOLD:AAC0696	147	27	20	28	BOLD:AAC0696	Group160	Species64	27	28	OTU28_KC500847_Planiliza macrolepis
Known	Genbank	KC500848	Planiliza macrolepis	BOLD:AAC0696	147	27	20	28	BOLD:AAC0696	Group160	Species64	27	28	OTU28_KC500848_Planiliza macrolepis
Known	Genbank	KC500849	Planiliza macrolepis	BOLD:AAC0696	147	27	20	28	BOLD:AAC0696	Group160	Species64	27	28	OTU28_KC500849_Planiliza macrolepis
Known	Genbank	KC500850	Planiliza macrolepis	BOLD:AAC0696	147	27	20	28	BOLD:AAC0696	Group160	Species64	27	28	OTU28_KC500850_Planiliza macrolepis
Known	Genbank	KC500851	Planiliza macrolepis	BOLD:AAC0696	147	27	20	28	BOLD:AAC0696	Group160	Species64	27	28	OTU28_KC500851_Planiliza macrolepis
Known	Genbank	KC500852	Planiliza macrolepis	BOLD:AAC0696	147	27	20	28	BOLD:AAC0696	Group160	Species64	27	28	OTU28_KC500852_Planiliza macrolepis
Known	Genbank	KC500933	Mugil sp.	BOLD:ACE4593	18	67	70	96	BOLD:ACE4593	Group21	Species18	44	90	OTU90_KC500933_Mugil sp.
Known	Genbank	KC500934	Mugil sp.	BOLD:ACE4593	18	67	70	96	BOLD:ACE4593	Group21	Species18	44	90	OTU90_KC500934_Mugil sp.
Known	Genbank	KC500935	Mugil sp.	BOLD:ACE4593	137	67	57	96	BOLD:ACE4593	Group20	Species18	44	90	OTU90_KC500935_Mugil sp.
Known	Genbank	KC500936	Mugil sp.	BOLD:ACE4593	137	67	57	96	BOLD:ACE4593	Group20	Species18	44	90	OTU90_KC500936_Mugil sp.
Known	Genbank	KC500937	Mugil sp.	BOLD:ACE4593	137	67	57	96	BOLD:ACE4593	Group20	Species18	44	90	OTU90_KC500937_Mugil sp.
Known	Genbank	KC500938	Mugil sp.	BOLD:ACE4593	18	67	70	96	BOLD:ACE4593	Group21	Species18	44	90	OTU90_KC500938_Mugil sp.
Known	Genbank	KC500939	Mugil sp.	BOLD:ACE4593	18	67	70	96	BOLD:ACE4593	Group21	Species18	44	90	OTU90_KC500939_Mugil sp.
Known	Genbank	KC500940	Mugil sp.	BOLD:ACE4593	18	67	70	96	BOLD:ACE4593	Group21	Species18	44	90	OTU90_KC500940_Mugil sp.
Known	Genbank	KC500941	Mugil sp. I	BOLD:ACE4593	18	67	57	90	BOLD:ACE4593	Group21	Species18	44	90	OTU90_KC500941_Mugil sp. I
Known	Genbank	KC500942	Mugil sp. I	BOLD:ACE4593	18	67	57	90	BOLD:ACE4593	Group21	Species18	44	90	OTU90_KC500942_Mugil sp. I
Known	Genbank	KC500943	Mugil sp. I	BOLD:ACE4593	18	67	57	90	BOLD:ACE4593	Group21	Species18	44	90	OTU90_KC500943_Mugil sp. I
Known	Genbank	KC500944	Mugil sp.	BOLD:ACE4593	137	67	57	96	BOLD:ACE4593	Group20	Species18	44	90	OTU90_KC500944_Mugil sp.
Known	Genbank	KC500945	Mugil sp.	BOLD:ACE4593	137	67	57	96	BOLD:ACE4593	Group20	Species18	44	90	OTU90_KC500945_Mugil sp.
Known	Genbank	KC500946	Mugil sp.	BOLD:ACE4593	137	67	57	96	BOLD:ACE4593	Group20	Species18	44	90	OTU90_KC500946_Mugil sp.
Known	Genbank	KC500947	Mugil sp. I	BOLD:ACE4593	18	67	57	90	BOLD:ACE4593	Group21	Species18	44	90	OTU90_KC500947_Mugil sp. I
Known	Genbank	KC500948	Mugil sp. I	BOLD:ACE4593	18	67	57	90	BOLD:ACE4593	Group21	Species18	44	90	OTU90_KC500948_Mugil sp. I
Known	Genbank	KC500949	Mugil sp. I	BOLD:ACE4593	18	67	57	90	BOLD:ACE4593	Group21	Species18	44	90	OTU90_KC500949_Mugil sp. I
Known	Genbank	KC500950	Mugil sp. I	BOLD:ACE4593	18	67	57	90	BOLD:ACE4593	Group21	Species18	44	90	OTU90_KC500950_Mugil sp. I
Known	Genbank	KC500951	Mugil sp. I	BOLD:ACE4593	18	67	57	90	BOLD:ACE4593	Group21	Species18	44	90	OTU90_KC500951_Mugil sp. I
Known	Genbank	KC500952	Mugil sp. I	BOLD:ACE4593	18	67	57	90	BOLD:ACE4593	Group21	Species18	44	90	OTU90_KC500952_Mugil sp. I
Known	Genbank	KC970393	Planiliza sp.	BOLD:ACD9319	138	26	83	27	BOLD:ACD9319	Group148	Species71	26	27	OTU27_KC970393_Planiliza sp.
Known	Genbank	KF009605	Planiliza sp. H	BOLD:AAC0697	12	28	43	29	BOLD:AAC0697	Group143	Species65	57	29	OTU29_KF009605_Planiliza sp. H
Known	Genbank	KF010474	Osteomugil perusii	BOLD:AAW7354	121	40	51	43	BOLD:AAW7354	Group65	Species47	62	43	OTU43_KF010474_Osteomugil perusii
Known	Genbank	KF010475	Osteomugil perusii	BOLD:AAW7354	121	40	48	43	BOLD:AAW7354	Group65	Species47	62	43	OTU43_KF010475_Osteomugil perusii
Known	Genbank	KF010476	Osteomugil perusii	BOLD:AAW7354	121	40	51	43	BOLD:AAW7354	Group65	Species47	62	43	OTU43_KF010476_Osteomugil perusii
Known	Genbank	KF010477	Osteomugil perusii	BOLD:AAW7354	121	40	51	43	BOLD:AAW7354	Group65	Species47	62	43	OTU43_KF010477_Osteomugil perusii
Known	Genbank	KF010478	Osteomugil perusii	BOLD:AAW7354	121	40	48	43	BOLD:AAW7354	Group65	Species47	62	43	OTU43_KF010478_Osteomugil perusii
Known	Genbank	KF010479	Osteomugil perusii	BOLD:AAW7354	121	40	51	43	BOLD:AAW7354	Group65	Species47	62	43	OTU43_KF010479_Osteomugil perusii
Known	Genbank	KF010480	Osteomugil perusii	BOLD:AAW7354	121	40	51	43	BOLD:AAW7354	Group65	Species47	62	43	OTU43_KF010480_Osteomugil perusii
Known	Genbank	KF010481	Osteomugil perusii	BOLD:AAW7354	121	40	51	43	BOLD:AAW7354	Group65	Species47	62	43	OTU43_KF010481_Osteomugil perusii
Known	Genbank	KF010482	Osteomugil perusii	BOLD:AAW7354	139	40	48	43	BOLD:AAW7354	Group65	Species47	56	43	OTU43_KF010482_Osteomugil perusii
Known	Genbank	KF214305	Rhinomugil corsula	BOLD:ABV4537	126	69	47	111	BOLD:ABV4537	Group45	Species1	37	111	OTU111_KF214305_Rhinomugil corsula
Known	Genbank	KF489538	Planiliza melinoptera	BOLD:AAD7507	51	24	19	25	BOLD:AAD7507	Group135	Species78	38	25	OTU25_KF489538_Planiliza melinoptera
Known	Genbank	KF667528	Planiliza haematocheila	BOLD:AAE9134	11	25	18	26	BOLD:AAE9134	Group146	Species73	24	26	OTU26_KF667528_Planiliza haematocheila
Known	Genbank	KF714973	Osteomugil perusii	BOLD:AAW7354	140	40	51	43	BOLD:AAW7354	Group65	Species47	56	43	OTU43_KF714973_Osteomugil perusii
Known	Genbank	KF714976	Crenimugil sp. A	BOLD:AAE3562	56	34	46	36	BOLD:AAE3562	Group87	Species37	51	36	OTU36_KF714976_Crenimugil sp. A
Known	Genbank	KF929795	Crenimugil crenilabis	BOLD:AAC4149	47	35	34	38	BOLD:AAC4149	Group89	Species34	15	38	OTU38_KF929795_Crenimugil crenilabis
Known	Genbank	KF930055	Planiliza macrolepis	BOLD:AAC0696	26	27	20	28	BOLD:AAC0696	Group140	Species64	27	28	OTU28_KF930055_Planiliza macrolepis
Known	Genbank	KF930056	Chelon richardsonii	BOLD:AAD7487	52	10	90	12	BOLD:AAD7487	Group112	Species56	99	12	OTU12_KF930056_Chelon richardsonii
Known	Genbank	KF930146	Mugil sp. B	BOLD:AAA7838	20	66	8	77	BOLD:AAA7838	Group8	Species17	2	77	OTU77_KF930146_Mugil sp. B
Known	Genbank	KF930147	Mugil curema	BOLD:AAB3698	2	64	56	74	BOLD:AAB3698	Group35	Species12	58	74	OTU74_KF930147_Mugil curema
Known	Genbank	KF930148	Mugil sp. R	BOLD:AAC5978	24	55	77	62	BOLD:AAC5978	Group38	Species4	73	62	OTU62_KF930148_Mugil sp. R
Known	Genbank	KF930166	Pseudomyxus capensis	BOLD:AAC5938	55	1	94	3	BOLD:AAC5938	Group100	Species49	103	3	OTU3_KF930166_Pseudomyxus capensis
Known	Genbank	KF930530	Crenimugil sp. A	BOLD:ADL4893	44	34	35	37	BOLD:ADL4893	Group84	Species37	50	37	OTU37_KF930530_Crenimugil sp. A
Known	Genbank	KJ013050	Planiliza subviridis	BOLD:ABY5947	141	14	61	17	BOLD:ABY5947	Group131	Species69	66	17	OTU17_KJ013050_Planiliza subviridis
Known	Genbank	KJ128451	Chelon labrosus	BOLD:AAE2670	9	4	23	6	BOLD:AAE2670	Group111	Species54	30	6	OTU6_KJ128451_Chelon labrosus
Known	Genbank	KJ128452	Chelon labrosus	BOLD:AAE2670	9	4	23	6	BOLD:AAE2670	Group111	Species54	30	6	OTU6_KJ128452_Chelon labrosus
Known	Genbank	KJ202168	Planiliza sp. H	BOLD:AAC0697	12	28	43	29	BOLD:AAC0697	Group143	Species65	57	29	OTU29_KJ202168_Planiliza sp. H
Known	Genbank	KJ202169	Planiliza sp. H	BOLD:AAC0697	12	28	43	29	BOLD:AAC0697	Group143	Species65	57	29	OTU29_KJ202169_Planiliza sp. H
Known	Genbank	KJ202170	Planiliza sp.	NA	142	22	54	24	NA	Group138	Species76	94	24	OTU24_KJ202170_Planiliza sp.
Known	Genbank	KJ202179	Mugil sp. I	BOLD:ACE4593	18	67	59	90	BOLD:ACE4593	Group21	Species18	44	90	OTU90_KJ202179_Mugil sp. I
Known	Genbank	KJ202180	Mugil sp. I	BOLD:ACE4593	18	67	59	90	BOLD:ACE4593	Group21	Species18	44	90	OTU90_KJ202180_Mugil sp. I
Known	Genbank	KJ552298	Mugil cephalus	BOLD:ACE3807	3	67	6	85	BOLD:ACE3807	Group17	Species18	44	85	OTU85_KJ552298_Mugil cephalus
Known	Genbank	KJ552351	Planiliza abu	BOLD:ACC0742	81	17	17	20	BOLD:ACC0742	Group122	Species66	21	20	OTU20_KJ552351_Planiliza abu
Known	Genbank	KJ552354	Planiliza abu	BOLD:ACC0742	81	17	17	20	BOLD:ACC0742	Group122	Species66	21	20	OTU20_KJ552354_Planiliza abu
Known	Genbank	KJ552761	Chelon ramado	BOLD:AAD5443	13	12	24	14	BOLD:AAD5443	Group106	Species52	32	14	OTU14_KJ552761_Chelon ramado
Known	Genbank	KJ552773	Chelon auratus	BOLD:AAD7360	10	3	25	5	BOLD:AAD7360	Group108	Species53	31	5	OTU5_KJ552773_Chelon auratus
Known	Genbank	KJ552776	Chelon ramado	BOLD:AAD5443	13	12	24	14	BOLD:AAD5443	Group106	Species52	32	14	OTU14_KJ552776_Chelon ramado
Known	Genbank	KJ552826	Chelon labrosus	BOLD:AAE2670	9	4	23	6	BOLD:AAE2670	Group111	Species54	30	6	OTU6_KJ552826_Chelon labrosus
Known	Genbank	KJ552858	Chelon labrosus	BOLD:AAE2670	9	4	23	6	BOLD:AAE2670	Group111	Species54	30	6	OTU6_KJ552858_Chelon labrosus
Known	Genbank	KJ552859	Chelon auratus	BOLD:AAD7360	10	3	25	5	BOLD:AAD7360	Group108	Species53	31	5	OTU5_KJ552859_Chelon auratus
Known	Genbank	KJ552871	Chelon labrosus	BOLD:AAE2670	9	4	23	6	BOLD:AAE2670	Group111	Species54	30	6	OTU6_KJ552871_Chelon labrosus
Known	Genbank	KJ552886	Chelon auratus	BOLD:AAD7360	10	3	25	5	BOLD:AAD7360	Group108	Species53	31	5	OTU5_KJ552886_Chelon auratus
Known	Genbank	KJ552892	Planiliza sp. A	BOLD:ABX8353	143	16	42	19	BOLD:ABX8353	Group123	Species67	22	19	OTU19_KJ552892_Planiliza sp. A
Known	Genbank	KJ552920	Chelon auratus	BOLD:AAD7360	10	3	25	5	BOLD:AAD7360	Group108	Species53	31	5	OTU5_KJ552920_Chelon auratus
Known	Genbank	KJ552931	Chelon labrosus	BOLD:AAE2670	9	4	23	6	BOLD:AAE2670	Group111	Species54	30	6	OTU6_KJ552931_Chelon labrosus
Known	Genbank	KJ552943	Chelon saliens	BOLD:AAF6190	14	11	26	13	BOLD:AAF6190	Group113	Species55	33	13	OTU13_KJ552943_Chelon saliens
Known	Genbank	KJ552955	Chelon ramado	BOLD:AAD5443	13	12	24	14	BOLD:AAD5443	Group106	Species52	32	14	OTU14_KJ552955_Chelon ramado
Known	Genbank	KJ552973	Chelon saliens	BOLD:AAF6190	14	11	26	13	BOLD:AAF6190	Group113	Species55	33	13	OTU13_KJ552973_Chelon saliens
Known	Genbank	KJ553008	Chelon auratus	BOLD:AAD7360	10	3	25	5	BOLD:AAD7360	Group108	Species53	31	5	OTU5_KJ553008_Chelon auratus
Known	Genbank	KJ553023	Chelon auratus	BOLD:AAD7360	10	3	25	5	BOLD:AAD7360	Group108	Species53	31	5	OTU5_KJ553023_Chelon auratus
Known	Genbank	KJ553053	Chelon labrosus	BOLD:AAE2670	9	4	23	6	BOLD:AAE2670	Group111	Species54	30	6	OTU6_KJ553053_Chelon labrosus
Known	Genbank	KJ553056	Chelon auratus	BOLD:AAD7360	10	3	25	5	BOLD:AAD7360	Group108	Species53	31	5	OTU5_KJ553056_Chelon auratus
Known	Genbank	KJ553076	Chelon auratus	BOLD:AAD7360	10	3	25	5	BOLD:AAD7360	Group108	Species53	31	5	OTU5_KJ553076_Chelon auratus
Known	Genbank	KJ553091	Planiliza abu	BOLD:ACC0742	81	17	17	20	BOLD:ACC0742	Group122	Species66	21	20	OTU20_KJ553091_Planiliza abu
Known	Genbank	KJ553106	Chelon auratus	BOLD:AAD7360	10	3	25	5	BOLD:AAD7360	Group108	Species53	31	5	OTU5_KJ553106_Chelon auratus
Known	Genbank	KJ553122	Chelon ramado	BOLD:AAD5443	13	12	24	14	BOLD:AAD5443	Group106	Species52	32	14	OTU14_KJ553122_Chelon ramado
Known	Genbank	KJ553132	Chelon labrosus	BOLD:AAE2670	9	4	23	6	BOLD:AAE2670	Group111	Species54	30	6	OTU6_KJ553132_Chelon labrosus
Known	Genbank	KJ553145	Chelon labrosus	BOLD:AAE2670	9	4	23	6	BOLD:AAE2670	Group111	Species54	30	6	OTU6_KJ553145_Chelon labrosus
Known	Genbank	KJ553167	Chelon saliens	BOLD:AAF6190	14	11	26	13	BOLD:AAF6190	Group113	Species55	33	13	OTU13_KJ553167_Chelon saliens
Known	Genbank	KJ553183	Chelon labrosus	BOLD:AAE2670	9	4	23	6	BOLD:AAE2670	Group111	Species54	30	6	OTU6_KJ553183_Chelon labrosus
Known	Genbank	KJ553192	Chelon labrosus	BOLD:AAE2670	9	4	23	6	BOLD:AAE2670	Group111	Species54	30	6	OTU6_KJ553192_Chelon labrosus
Known	Genbank	KJ553197	Chelon saliens	BOLD:AAF6190	14	11	26	13	BOLD:AAF6190	Group113	Species55	33	13	OTU13_KJ553197_Chelon saliens
Known	Genbank	KJ553231	Chelon ramado	BOLD:AAD5443	13	12	24	14	BOLD:AAD5443	Group106	Species52	32	14	OTU14_KJ553231_Chelon ramado
Known	Genbank	KJ553246	Planiliza abu	BOLD:ACC0742	81	17	17	20	BOLD:ACC0742	Group122	Species66	21	20	OTU20_KJ553246_Planiliza abu
Known	Genbank	KJ553284	Chelon labrosus	BOLD:AAE2670	9	4	23	6	BOLD:AAE2670	Group111	Species54	30	6	OTU6_KJ553284_Chelon labrosus
Known	Genbank	KJ553709	Mugil cephalus	BOLD:ACE3807	3	67	6	85	BOLD:ACE3807	Group17	Species18	44	85	OTU85_KJ553709_Mugil cephalus
Known	Genbank	KJ553734	Mugil cephalus	BOLD:ACE3807	3	67	6	85	BOLD:ACE3807	Group17	Species18	44	85	OTU85_KJ553734_Mugil cephalus
Known	Genbank	KJ553812	Mugil cephalus	BOLD:ACE3807	3	67	6	85	BOLD:ACE3807	Group17	Species18	44	85	OTU85_KJ553812_Mugil cephalus
Known	Genbank	KJ553862	Mugil cephalus	BOLD:ACE3807	3	67	6	85	BOLD:ACE3807	Group17	Species18	44	85	OTU85_KJ553862_Mugil cephalus
Known	Genbank	KJ553892	Mugil cephalus	BOLD:ACE3807	3	67	6	85	BOLD:ACE3807	Group17	Species18	44	85	OTU85_KJ553892_Mugil cephalus
Known	Genbank	KJ553924	Mugil cephalus	BOLD:ACE3807	3	67	6	85	BOLD:ACE3807	Group17	Species18	44	85	OTU85_KJ553924_Mugil cephalus
Known	Genbank	KJ553935	Mugil cephalus	BOLD:ACE3807	3	67	6	85	BOLD:ACE3807	Group17	Species18	44	85	OTU85_KJ553935_Mugil cephalus
Known	Genbank	KJ622047	Planiliza haematocheila	BOLD:AAE9134	11	25	18	26	BOLD:AAE9134	Group146	Species73	24	26	OTU26_KJ622047_Planiliza haematocheila
Unknown	BIF	20131102-X	NA	NA	NA	NA	NA	NA	BOLD:AAC9398	Group77	Species29	47	47	OTU47_20131102-X
Unknown	BIF	20140802-3	NA	NA	NA	NA	NA	NA	BOLD:ACC0610	Group95	Species36	13	35	OTU35_20140802-3
Unknown	BIF	20140805M	NA	NA	NA	NA	NA	NA	BOLD:ACC0823	Group129	Species69	65	113	OTU113_20140805M
Unknown	BIF	20140805N	NA	NA	NA	NA	NA	NA	BOLD:ACV9440	Group127	Species69	67	119	OTU119_20140805N
Unknown	BIF	20140805O	NA	NA	NA	NA	NA	NA	BOLD:ACK8242	Group98	Species39	20	117	OTU117_20140805O
Unknown	BIF	20140805P	NA	NA	NA	NA	NA	NA	BOLD:ACC0823	Group129	Species69	65	113	OTU113_20140805P
Unknown	BIF	20140805Q	NA	NA	NA	NA	NA	NA	BOLD:ACC0823	Group129	Species69	65	113	OTU113_20140805Q
Unknown	BIF	20150524-A	NA	NA	NA	NA	NA	NA	BOLD:ACC0610	Group95	Species36	13	35	OTU35_20150524-A
Unknown	BIF	BIF0275	NA	NA	NA	NA	NA	NA	BOLD:AAC0697	Group143	Species65	57	29	OTU29_BIF0275
Unknown	BIF	BIF0277	NA	NA	NA	NA	NA	NA	BOLD:AAA7841	Group119	Species81	48	22	OTU22_BIF0277
Unknown	BIF	BIF0278	NA	NA	NA	NA	NA	NA	BOLD:AAA7841	Group119	Species81	48	22	OTU22_BIF0278
Unknown	BIF	BIF0279	NA	NA	NA	NA	NA	NA	BOLD:AAA7841	Group119	Species81	48	22	OTU22_BIF0279
Unknown	BIF	BIF0280	NA	NA	NA	NA	NA	NA	BOLD:AAA7841	Group119	Species81	48	22	OTU22_BIF0280
Unknown	BIF	BIF0281	NA	NA	NA	NA	NA	NA	BOLD:AAA7841	Group119	Species81	48	22	OTU22_BIF0281
Unknown	BIF	BIF0282	NA	NA	NA	NA	NA	NA	BOLD:AAA7841	Group119	Species81	48	22	OTU22_BIF0282
Unknown	BIF	BIF0283	NA	NA	NA	NA	NA	NA	BOLD:AAE3562	Group87	Species37	51	36	OTU36_BIF0283
Unknown	BIF	BIF0284	NA	NA	NA	NA	NA	NA	BOLD:AAE3562	Group87	Species37	51	36	OTU36_BIF0284
Unknown	BIF	BIF0285	NA	NA	NA	NA	NA	NA	BOLD:AAE3562	Group87	Species37	51	36	OTU36_BIF0285
Unknown	BIF	BIF0286	NA	NA	NA	NA	NA	NA	BOLD:AAE3562	Group87	Species37	51	36	OTU36_BIF0286
Unknown	BIF	BIF0287	NA	NA	NA	NA	NA	NA	BOLD:AAE3562	Group87	Species37	51	36	OTU36_BIF0287
Unknown	BIF	BIF0288	NA	NA	NA	NA	NA	NA	BOLD:AAE3562	Group87	Species37	51	36	OTU36_BIF0288
Unknown	BIF	BIF0289	NA	NA	NA	NA	NA	NA	BOLD:AAE3562	Group87	Species37	51	36	OTU36_BIF0289
Unknown	BIF	BIF0290	NA	NA	NA	NA	NA	NA	BOLD:AAE3562	Group87	Species37	51	36	OTU36_BIF0290
Unknown	BIF	BIF0353	NA	NA	NA	NA	NA	NA	BOLD:AAU0553	Group75	Species29	105	96	OTU96_BIF0353
Unknown	BIF	BIF0354	NA	NA	NA	NA	NA	NA	BOLD:AAC0697	Group143	Species65	57	29	OTU29_BIF0354
Unknown	BIF	BIF0355	NA	NA	NA	NA	NA	NA	BOLD:AAC0697	Group143	Species65	57	29	OTU29_BIF0355
Unknown	BIF	BIF1009	NA	NA	NA	NA	NA	NA	BOLD:AAG3686	Group1	Species42	19	41	OTU41_BIF1009
Unknown	BIF	BIF1010	NA	NA	NA	NA	NA	NA	BOLD:AAW7354	Group65	Species47	56	43	OTU43_BIF1010
Unknown	BIF	BIF1011	NA	NA	NA	NA	NA	NA	BOLD:ABU7210	Group116	Species82	68	104	OTU104_BIF1011
Unknown	BIF	BIF1012	NA	NA	NA	NA	NA	NA	BOLD:ABU7210	Group116	Species82	68	104	OTU104_BIF1012
Unknown	BIF	BIF1013	NA	NA	NA	NA	NA	NA	BOLD:ABU7210	Group116	Species82	68	104	OTU104_BIF1013
Unknown	BIF	BIF1014	NA	NA	NA	NA	NA	NA	BOLD:ABU7210	Group116	Species82	68	104	OTU104_BIF1014
Unknown	BIF	BIF1015	NA	NA	NA	NA	NA	NA	BOLD:AAG3686	Group1	Species42	19	41	OTU41_BIF1015
Unknown	BIF	BIF1016	NA	NA	NA	NA	NA	NA	BOLD:AAG3686	Group1	Species42	19	41	OTU41_BIF1016
Unknown	BIF	BIF1017	NA	NA	NA	NA	NA	NA	BOLD:AAG3686	Group1	Species42	19	41	OTU41_BIF1017
Unknown	BIF	BIF1019	NA	NA	NA	NA	NA	NA	BOLD:ABU7210	Group116	Species82	68	104	OTU104_BIF1019
Unknown	BIF	BIF1020	NA	NA	NA	NA	NA	NA	BOLD:AAG3686	Group1	Species42	19	41	OTU41_BIF1020
Unknown	BIF	BIF1022	NA	NA	NA	NA	NA	NA	BOLD:AAG3686	Group1	Species41	19	41	OTU41_BIF1022
Unknown	BIF	BIF1023	NA	NA	NA	NA	NA	NA	BOLD:ABU7210	Group116	Species82	68	104	OTU104_BIF1023
Unknown	BIF	BIF1024	NA	NA	NA	NA	NA	NA	BOLD:AAG3686	Group1	Species42	19	41	OTU41_BIF1024
Unknown	BIF	BIF1025	NA	NA	NA	NA	NA	NA	BOLD:AAG3686	Group1	Species42	19	41	OTU41_BIF1025
Unknown	BIF	BIF1026	NA	NA	NA	NA	NA	NA	BOLD:ACJ0431	Group121	Species81	49	107	OTU107_BIF1026
Unknown	BIF	BIF1028	NA	NA	NA	NA	NA	NA	BOLD:ABU7210	Group116	Species82	68	104	OTU104_BIF1028
Unknown	BIF	BIF1029	NA	NA	NA	NA	NA	NA	BOLD:ABU7210	Group116	Species82	68	104	OTU104_BIF1029
Unknown	BIF	BIF1030	NA	NA	NA	NA	NA	NA	BOLD:ABU7210	Group116	Species82	68	104	OTU104_BIF1030
Unknown	BIF	BIF1031	NA	NA	NA	NA	NA	NA	BOLD:AAG3686	Group1	Species42	19	41	OTU41_BIF1031
Unknown	BIF	BIF1032	NA	NA	NA	NA	NA	NA	BOLD:ABU7210	Group116	Species82	68	104	OTU104_BIF1032
Unknown	BIF	BIF1034	NA	NA	NA	NA	NA	NA	BOLD:ABU7210	Group116	Species82	68	104	OTU104_BIF1034
Unknown	BIF	BIF1036	NA	NA	NA	NA	NA	NA	BOLD:ACJ0431	Group121	Species81	49	107	OTU107_BIF1036
Unknown	BIF	BIF1037	NA	NA	NA	NA	NA	NA	BOLD:ABU7210	Group116	Species82	68	104	OTU104_BIF1037
Unknown	BIF	BIF1038	NA	NA	NA	NA	NA	NA	BOLD:ABU7210	Group116	Species82	68	104	OTU104_BIF1038
Unknown	BIF	BIF1039	NA	NA	NA	NA	NA	NA	BOLD:ABU7210	Group116	Species82	68	104	OTU104_BIF1039
Unknown	BIF	BIF1040	NA	NA	NA	NA	NA	NA	BOLD:ABU7210	Group116	Species82	68	104	OTU104_BIF1040
Unknown	BIF	BIF1041	NA	NA	NA	NA	NA	NA	BOLD:ABU7210	Group116	Species82	68	104	OTU104_BIF1041
Unknown	BIF	BIF1042	NA	NA	NA	NA	NA	NA	BOLD:AAG3686	Group1	Species42	19	41	OTU41_BIF1042
Unknown	BIF	BIF1043	NA	NA	NA	NA	NA	NA	BOLD:ABU7210	Group116	Species82	68	104	OTU104_BIF1043
Unknown	BIF	BIF1044	NA	NA	NA	NA	NA	NA	BOLD:ABU7210	Group116	Species82	68	104	OTU104_BIF1044
Unknown	BIF	BIF1045	NA	NA	NA	NA	NA	NA	BOLD:ABU7210	Group116	Species82	68	104	OTU104_BIF1045
Unknown	BIF	BIF1046	NA	NA	NA	NA	NA	NA	BOLD:AAG3686	Group1	Species42	19	41	OTU41_BIF1046
Unknown	BIF	BIF1049	NA	NA	NA	NA	NA	NA	BOLD:ABU7210	Group115	Species82	68	104	OTU104_BIF1049
Unknown	BIF	BIF1050	NA	NA	NA	NA	NA	NA	BOLD:ACJ0431	Group121	Species81	49	107	OTU107_BIF1050
Unknown	BIF	BIF1051	NA	NA	NA	NA	NA	NA	BOLD:AAG3686	Group1	Species42	19	41	OTU41_BIF1051
Unknown	BIF	BIF1052	NA	NA	NA	NA	NA	NA	BOLD:AAW7354	Group65	Species47	62	43	OTU43_BIF1052
Unknown	BIF	BIF1053	NA	NA	NA	NA	NA	NA	BOLD:ABU7210	Group116	Species82	68	104	OTU104_BIF1053
Unknown	BIF	BIF1054	NA	NA	NA	NA	NA	NA	BOLD:ABU7210	Group116	Species82	68	104	OTU104_BIF1054
Unknown	BIF	BIF1055	NA	NA	NA	NA	NA	NA	BOLD:AAG3686	Group1	Species42	19	41	OTU41_BIF1055
Unknown	BIF	BIF1056	NA	NA	NA	NA	NA	NA	BOLD:AAG3686	Group1	Species42	19	41	OTU41_BIF1056
Unknown	BIF	BIF1057	NA	NA	NA	NA	NA	NA	BOLD:ABU7210	Group116	Species82	68	104	OTU104_BIF1057
Unknown	BIF	BIF1058	NA	NA	NA	NA	NA	NA	BOLD:AAG3686	Group1	Species42	19	41	OTU41_BIF1058
Unknown	BIF	BIF1059	NA	NA	NA	NA	NA	NA	BOLD:AAG3686	Group1	Species42	19	41	OTU41_BIF1059
Unknown	BIF	BIF1060	NA	NA	NA	NA	NA	NA	BOLD:ABU7210	Group116	Species82	68	104	OTU104_BIF1060
Unknown	BIF	BIF1061	NA	NA	NA	NA	NA	NA	BOLD:ABU7210	Group116	Species82	68	104	OTU104_BIF1061
Unknown	BIF	BIF1062	NA	NA	NA	NA	NA	NA	BOLD:ABU7210	Group116	Species82	68	104	OTU104_BIF1062
Unknown	BIF	BIF1064	NA	NA	NA	NA	NA	NA	BOLD:AAG3686	Group1	Species42	19	41	OTU41_BIF1064
Unknown	BIF	BIF1065	NA	NA	NA	NA	NA	NA	BOLD:ABU7210	Group116	Species82	68	104	OTU104_BIF1065
Unknown	BIF	BIF1066	NA	NA	NA	NA	NA	NA	BOLD:AAG3686	Group1	Species42	19	41	OTU41_BIF1066
Unknown	BIF	BIF1067	NA	NA	NA	NA	NA	NA	BOLD:AAG3686	Group1	Species42	19	41	OTU41_BIF1067
Unknown	BIF	BIF1068	NA	NA	NA	NA	NA	NA	BOLD:ABU7210	Group116	Species82	68	104	OTU104_BIF1068
Unknown	BIF	BIF1070	NA	NA	NA	NA	NA	NA	BOLD:ABU7210	Group116	Species82	68	104	OTU104_BIF1070
Unknown	BIF	BIF1071	NA	NA	NA	NA	NA	NA	BOLD:AAG3686	Group1	Species42	19	41	OTU41_BIF1071
Unknown	BIF	BIF1072	NA	NA	NA	NA	NA	NA	BOLD:AAG3686	Group1	Species42	19	41	OTU41_BIF1072
Unknown	BIF	BIF1073	NA	NA	NA	NA	NA	NA	BOLD:AAG3686	Group1	Species42	19	41	OTU41_BIF1073
Unknown	BIF	BIF1074	NA	NA	NA	NA	NA	NA	BOLD:ABU7210	Group116	Species82	68	104	OTU104_BIF1074
Unknown	BIF	BIF1076	NA	NA	NA	NA	NA	NA	BOLD:AAG3686	Group1	Species42	19	41	OTU41_BIF1076
Unknown	BIF	BIF1077	NA	NA	NA	NA	NA	NA	BOLD:AAG3686	Group1	Species42	19	41	OTU41_BIF1077
Unknown	BIF	BIF1078	NA	NA	NA	NA	NA	NA	BOLD:AAG3686	Group1	Species42	19	41	OTU41_BIF1078
Unknown	BIF	BIF1079	NA	NA	NA	NA	NA	NA	BOLD:AAG3686	Group1	Species42	19	41	OTU41_BIF1079
Unknown	BIF	BIF1080	NA	NA	NA	NA	NA	NA	BOLD:AAG3686	Group1	Species42	19	41	OTU41_BIF1080
Unknown	BIF	BIF1181	NA	NA	NA	NA	NA	NA	BOLD:AAW7354	Group65	Species47	56	43	OTU43_BIF1181
Unknown	BIF	BIF1182	NA	NA	NA	NA	NA	NA	BOLD:AAW7354	Group65	Species47	56	43	OTU43_BIF1182
Unknown	BIF	BIF1183	NA	NA	NA	NA	NA	NA	BOLD:AAW7354	Group65	Species47	62	43	OTU43_BIF1183
Unknown	BIF	BIF1184	NA	NA	NA	NA	NA	NA	BOLD:AAW7354	Group65	Species47	62	43	OTU43_BIF1184
Unknown	BIF	BIF1185	NA	NA	NA	NA	NA	NA	BOLD:AAW7354	Group65	Species47	62	43	OTU43_BIF1185
Unknown	BIF	BIF1186	NA	NA	NA	NA	NA	NA	BOLD:ACC0135	Group67	Species47	52	99	OTU99_BIF1186
Unknown	BIF	BIF1187	NA	NA	NA	NA	NA	NA	BOLD:ACC0061	Group66	Species47	53	98	OTU98_BIF1187
Unknown	BIF	BIF1188	NA	NA	NA	NA	NA	NA	BOLD:AAW7354	Group65	Species47	62	43	OTU43_BIF1188
Unknown	BIF	BIF1189	NA	NA	NA	NA	NA	NA	BOLD:AAW7354	Group65	Species47	56	43	OTU43_BIF1189
Unknown	BIF	BIF1190	NA	NA	NA	NA	NA	NA	BOLD:AAW7354	Group65	Species47	62	43	OTU43_BIF1190
Unknown	BIF	BIF1191	NA	NA	NA	NA	NA	NA	BOLD:AAW7354	Group65	Species47	62	43	OTU43_BIF1191
Unknown	BIF	BIF1192	NA	NA	NA	NA	NA	NA	BOLD:AAW7354	Group65	Species47	56	43	OTU43_BIF1192
Unknown	BIF	BIF1193	NA	NA	NA	NA	NA	NA	BOLD:AAW7354	Group65	Species47	62	43	OTU43_BIF1193
Unknown	BIF	BIF1194	NA	NA	NA	NA	NA	NA	BOLD:AAW7354	Group65	Species47	56	43	OTU43_BIF1194
Unknown	BIF	BIF1195	NA	NA	NA	NA	NA	NA	BOLD:ACC0061	Group155	Species47	53	98	OTU98_BIF1195
Unknown	BIF	BIF1196	NA	NA	NA	NA	NA	NA	BOLD:AAW7354	Group65	Species47	62	43	OTU43_BIF1196
Unknown	BIF	BIF1197	NA	NA	NA	NA	NA	NA	BOLD:AAW7354	Group65	Species47	56	43	OTU43_BIF1197
Unknown	BIF	BIF1198	NA	NA	NA	NA	NA	NA	BOLD:ACC0135	Group67	Species47	52	99	OTU99_BIF1198
Unknown	BIF	BIF1199	NA	NA	NA	NA	NA	NA	BOLD:ACC0061	Group155	Species47	53	98	OTU98_BIF1199
Unknown	BIF	BIF1200	NA	NA	NA	NA	NA	NA	BOLD:ACC0061	Group155	Species47	53	98	OTU98_BIF1200
Unknown	BIF	BIF1201	NA	NA	NA	NA	NA	NA	BOLD:AAW7354	Group65	Species47	56	43	OTU43_BIF1201
Unknown	BIF	BIF1202	NA	NA	NA	NA	NA	NA	BOLD:AAW7354	Group65	Species47	56	43	OTU43_BIF1202
Unknown	BIF	BIF1203	NA	NA	NA	NA	NA	NA	BOLD:AAW7354	Group65	Species47	62	43	OTU43_BIF1203
Unknown	BIF	BIF1204	NA	NA	NA	NA	NA	NA	BOLD:AAW7354	Group65	Species47	62	43	OTU43_BIF1204
Unknown	BIF	BIF1205	NA	NA	NA	NA	NA	NA	BOLD:AAW7354	Group65	Species47	56	43	OTU43_BIF1205
Unknown	BIF	BIF1206	NA	NA	NA	NA	NA	NA	BOLD:AAW7354	Group65	Species47	62	43	OTU43_BIF1206
Unknown	BIF	BIF1207	NA	NA	NA	NA	NA	NA	BOLD:AAW7354	Group65	Species47	62	43	OTU43_BIF1207
Unknown	BIF	BIF1208	NA	NA	NA	NA	NA	NA	BOLD:ACJ0431	Group121	Species81	49	107	OTU107_BIF1208
Unknown	BIF	BIF1209	NA	NA	NA	NA	NA	NA	BOLD:ACJ0431	Group121	Species81	49	107	OTU107_BIF1209
Unknown	BIF	BIF1210	NA	NA	NA	NA	NA	NA	BOLD:ACJ0431	Group121	Species81	49	107	OTU107_BIF1210
Unknown	BIF	BIF1212	NA	NA	NA	NA	NA	NA	BOLD:ACJ0431	Group121	Species81	49	107	OTU107_BIF1212
Unknown	BIF	BIF1213	NA	NA	NA	NA	NA	NA	BOLD:ACJ0431	Group121	Species81	49	107	OTU107_BIF1213
Unknown	BIF	BIF1321	NA	NA	NA	NA	NA	NA	BOLD:ACC0061	Group154	Species47	53	98	OTU98_BIF1321
Unknown	BIF	BIF1322	NA	NA	NA	NA	NA	NA	BOLD:AAW7354	Group65	Species47	62	43	OTU43_BIF1322
Unknown	BIF	BIF1323	NA	NA	NA	NA	NA	NA	BOLD:AAW7354	Group65	Species47	62	43	OTU43_BIF1323
Unknown	BIF	BIF1324	NA	NA	NA	NA	NA	NA	BOLD:AAW7354	Group65	Species47	56	43	OTU43_BIF1324
Unknown	BIF	BIF1325	NA	NA	NA	NA	NA	NA	BOLD:ACC0061	Group155	Species47	53	98	OTU98_BIF1325
Unknown	BIF	BIF1326	NA	NA	NA	NA	NA	NA	BOLD:AAW7354	Group65	Species47	62	43	OTU43_BIF1326
Unknown	BIF	BIF1327	NA	NA	NA	NA	NA	NA	BOLD:AAW7354	Group65	Species47	62	43	OTU43_BIF1327
Unknown	BIF	BIF1328	NA	NA	NA	NA	NA	NA	BOLD:AAW7354	Group65	Species47	62	43	OTU43_BIF1328
Unknown	BIF	BIF1329	NA	NA	NA	NA	NA	NA	BOLD:AAW7354	Group65	Species47	56	43	OTU43_BIF1329
Unknown	BIF	BIF1330	NA	NA	NA	NA	NA	NA	BOLD:AAW7354	Group65	Species47	56	43	OTU43_BIF1330
Unknown	BIF	BIF1341	NA	NA	NA	NA	NA	NA	BOLD:ABU7210	Group116	Species82	68	104	OTU104_BIF1341
Unknown	BIF	BIF1342	NA	NA	NA	NA	NA	NA	BOLD:ABU7210	Group116	Species82	68	104	OTU104_BIF1342
Unknown	BIF	BIF1343	NA	NA	NA	NA	NA	NA	BOLD:ABU7210	Group116	Species82	68	104	OTU104_BIF1343
Unknown	BIF	BIF1344	NA	NA	NA	NA	NA	NA	BOLD:ABU7210	Group116	Species82	68	104	OTU104_BIF1344
Unknown	BIF	BIF1345	NA	NA	NA	NA	NA	NA	BOLD:ABU7210	Group116	Species82	68	104	OTU104_BIF1345
Unknown	BIF	BIF1346	NA	NA	NA	NA	NA	NA	BOLD:ABU7210	Group116	Species82	68	104	OTU104_BIF1346
Unknown	BIF	BIF1347	NA	NA	NA	NA	NA	NA	BOLD:ABU7210	Group116	Species82	68	104	OTU104_BIF1347
Unknown	BIF	BIF1348	NA	NA	NA	NA	NA	NA	BOLD:ABU7210	Group116	Species82	68	104	OTU104_BIF1348
Unknown	BIF	BIF1349	NA	NA	NA	NA	NA	NA	BOLD:ABU7210	Group116	Species82	68	104	OTU104_BIF1349
Unknown	BIF	BIF1350	NA	NA	NA	NA	NA	NA	BOLD:ABU7210	Group116	Species82	68	104	OTU104_BIF1350
Unknown	BIF	BIF3559	NA	NA	NA	NA	NA	NA	BOLD:ABU7210	Group116	Species82	68	104	OTU104_BIF3559
Unknown	BIF	BIF3560	NA	NA	NA	NA	NA	NA	BOLD:ABU7210	Group116	Species82	68	104	OTU104_BIF3560
Unknown	BIF	BIF3561	NA	NA	NA	NA	NA	NA	BOLD:ACJ0431	Group121	Species81	49	107	OTU107_BIF3561
Unknown	BIF	BIF3562	NA	NA	NA	NA	NA	NA	BOLD:ABU7210	Group116	Species82	68	104	OTU104_BIF3562
Unknown	BIF	BIF3563	NA	NA	NA	NA	NA	NA	BOLD:ABU7210	Group116	Species82	68	104	OTU104_BIF3563
Unknown	BIF	BIF3564	NA	NA	NA	NA	NA	NA	BOLD:ABU7210	Group116	Species82	68	104	OTU104_BIF3564
Unknown	BIF	BIF3565	NA	NA	NA	NA	NA	NA	BOLD:ABU7210	Group116	Species82	68	104	OTU104_BIF3565
Unknown	BIF	BIF3575	NA	NA	NA	NA	NA	NA	BOLD:ABU7210	Group116	Species82	68	104	OTU104_BIF3575
Unknown	BIF	IRD BIF4066.2	NA	NA	NA	NA	NA	NA	BOLD:AAE3562	Group87	Species37	51	36	OTU36_IRD BIF4066.2
Unknown	BIF	IRD BIF4067.2	NA	NA	NA	NA	NA	NA	BOLD:AAO1670	Group139	Species77	25	109	OTU109_IRD BIF4067.2
Unknown	BIF	IRD BIF4068.2	NA	NA	NA	NA	NA	NA	BOLD:ACK8242	Group98	Species39	20	117	OTU117_IRD BIF4068.2
Unknown	BIF	IRD BIF4123.2	NA	NA	NA	NA	NA	NA	BOLD:ACK8242	Group98	Species39	20	117	OTU117_IRD BIF4123.2
Unknown	BIF	IRD BIF5593.2	NA	NA	NA	NA	NA	NA	BOLD:AAC9398	Group77	Species29	47	47	OTU47_IRD BIF5593.2
Unknown	BIF	BIF5594.2	NA	NA	NA	NA	NA	NA	BOLD:AAE3562	Group87	Species37	51	36	OTU36_BIF5594.2
Unknown	BIF	BIF5595.2	NA	NA	NA	NA	NA	NA	BOLD:AAE3562	Group87	Species37	51	36	OTU36_BIF5595.2
Unknown	BIF	BIF5596.2	NA	NA	NA	NA	NA	NA	BOLD:AAC0697	Group143	Species65	57	29	OTU29_BIF5596.2
Unknown	BIF	BIF5597.2	NA	NA	NA	NA	NA	NA	BOLD:AAE3562	Group87	Species37	51	36	OTU36_BIF5597.2
Unknown	BIF	BIF5598.2	NA	NA	NA	NA	NA	NA	BOLD:AAE3562	Group87	Species37	51	36	OTU36_BIF5598.2
Unknown	BIF	BIF5599.2	NA	NA	NA	NA	NA	NA	BOLD:AAE3562	Group87	Species37	51	36	OTU36_BIF5599.2
Unknown	BIF	IRD BIF5600.2	NA	NA	NA	NA	NA	NA	BOLD:AAE3562	Group87	Species37	51	36	OTU36_IRD BIF5600.2
Unknown	BIF	IRD BIF5601.2	NA	NA	NA	NA	NA	NA	BOLD:AAC9398	Group77	Species29	47	47	OTU47_IRD BIF5601.2
Unknown	BIF	IRD BIF5602.2	NA	NA	NA	NA	NA	NA	BOLD:AAE3562	Group87	Species37	51	36	OTU36_IRD BIF5602.2
Unknown	BIF	BIF5603.2	NA	NA	NA	NA	NA	NA	BOLD:AAC9398	Group77	Species29	47	47	OTU47_BIF5603.2
Unknown	BIF	BIF5604.2	NA	NA	NA	NA	NA	NA	BOLD:AAC9398	Group77	Species29	47	47	OTU47_BIF5604.2
Unknown	BIF	IRD BIF5605.2	NA	NA	NA	NA	NA	NA	BOLD:ACC0135	Group67	Species47	52	99	OTU99_IRD BIF5605.2
Unknown	BIF	IRD BIF5606.2	NA	NA	NA	NA	NA	NA	BOLD:AAC9398	Group77	Species29	47	47	OTU47_IRD BIF5606.2
Unknown	BIF	IRD BIF5607.2	NA	NA	NA	NA	NA	NA	BOLD:AAC0697	Group143	Species65	57	29	OTU29_IRD BIF5607.2
Unknown	BIF	IRD BIF5608.2	NA	NA	NA	NA	NA	NA	BOLD:AAC0697	Group143	Species65	57	29	OTU29_IRD BIF5608.2
Unknown	BIF	IRD BIF5609.2	NA	NA	NA	NA	NA	NA	BOLD:AAC0697	Group143	Species65	57	29	OTU29_IRD BIF5609.2
Unknown	BIF	IRD BIF5610.2	NA	NA	NA	NA	NA	NA	BOLD:AAC9398	Group77	Species29	47	47	OTU47_IRD BIF5610.2
Unknown	BIF	IRD BIF5611.2	NA	NA	NA	NA	NA	NA	BOLD:AAE3562	Group87	Species37	51	36	OTU36_IRD BIF5611.2
Unknown	BIF	IRD BIF5612.2	NA	NA	NA	NA	NA	NA	BOLD:AAC9398	Group77	Species29	47	47	OTU47_IRD BIF5612.2
Unknown	BIF	IRD BIF5613.2	NA	NA	NA	NA	NA	NA	BOLD:AAE3562	Group87	Species37	51	36	OTU36_IRD BIF5613.2
Unknown	BIF	IRD BIF5614.2	NA	NA	NA	NA	NA	NA	BOLD:ACC0610	Group95	Species36	13	35	OTU35_IRD BIF5614.2
Unknown	BIF	IRD BIF5615.2	NA	NA	NA	NA	NA	NA	BOLD:ACC0135	Group67	Species47	52	99	OTU99_IRD BIF5615.2
Unknown	BIF	IRD BIF5616.2	NA	NA	NA	NA	NA	NA	BOLD:AAC9398	Group77	Species29	47	47	OTU47_IRD BIF5616.2
Unknown	BIF	IRD BIF5617.2	NA	NA	NA	NA	NA	NA	BOLD:AAC9398	Group77	Species29	47	47	OTU47_IRD BIF5617.2
Unknown	BIF	BIF6169.2	NA	NA	NA	NA	NA	NA	BOLD:ADF5411	Group137	Species75	38	121	OTU121_BIF6169.2
Unknown	BIF	BIF6170.2	NA	NA	NA	NA	NA	NA	BOLD:ADF5411	Group137	Species75	38	121	OTU121_BIF6170.2
Unknown	BIF	BIF6171.2	NA	NA	NA	NA	NA	NA	BOLD:ACK8242	Group98	Species39	20	117	OTU117_BIF6171.2
Unknown	BIF	IRD BIF6172.2	NA	NA	NA	NA	NA	NA	BOLD:ACK8242	Group98	Species39	20	117	OTU117_IRD BIF6172.2
Unknown	BIF	IRD BIF6173.2	NA	NA	NA	NA	NA	NA	BOLD:ACK8242	Group98	Species39	20	117	OTU117_IRD BIF6173.2
Unknown	BIF	IRD BIF6174.2	NA	NA	NA	NA	NA	NA	BOLD:ACK8242	Group98	Species39	20	117	OTU117_IRD BIF6174.2
Unknown	BIF	IRD BIF6175.2	NA	NA	NA	NA	NA	NA	BOLD:ACK8242	Group98	Species39	20	117	OTU117_IRD BIF6175.2
Unknown	BIF	IRD BIF6176.2	NA	NA	NA	NA	NA	NA	BOLD:ACK8242	Group98	Species39	20	117	OTU117_IRD BIF6176.2
Unknown	BIF	IRD BIF6531.2	NA	NA	NA	NA	NA	NA	BOLD:AAE3562	Group87	Species37	51	36	OTU36_IRD BIF6531.2
Unknown	BIF	BIF6532.2	NA	NA	NA	NA	NA	NA	BOLD:AAG6597	Group92	Species33	55	115	OTU115_BIF6532.2
Unknown	BIF	BIF6533.2	NA	NA	NA	NA	NA	NA	BOLD:AAE3562	Group87	Species37	51	36	OTU36_BIF6533.2
Unknown	BIF	IRD BIF6534.2	NA	NA	NA	NA	NA	NA	BOLD:ADD2265	Group88	Species32	83	105	OTU105_IRD BIF6534.2
Unknown	BIF	IRD BIF6535.2	NA	NA	NA	NA	NA	NA	BOLD:ADL2086	Group96	Species35	14	116	OTU116_IRD BIF6535.2
Unknown	BIF	IRD BIF6536.2	NA	NA	NA	NA	NA	NA	BOLD:AAC9398	Group76	Species29	47	47	OTU47_IRD BIF6536.2
Unknown	BIF	BIF7218	NA	NA	NA	NA	NA	NA	BOLD:AAC4147	Group81	Species30	61	114	OTU114_BIF7218
Unknown	BIF	BIF7219	NA	NA	NA	NA	NA	NA	BOLD:AAC4147	Group81	Species30	61	114	OTU114_BIF7219
Unknown	BIF	BIF7220	NA	NA	NA	NA	NA	NA	BOLD:ACJ0431	Group121	Species81	49	107	OTU107_BIF7220
Unknown	BIF	BIF7221	NA	NA	NA	NA	NA	NA	BOLD:ACJ0431	Group121	Species81	49	107	OTU107_BIF7221
Unknown	BIF	BIF7222	NA	NA	NA	NA	NA	NA	BOLD:ACJ0431	Group121	Species81	49	107	OTU107_BIF7222
Unknown	BIF	BIF7225	NA	NA	NA	NA	NA	NA	BOLD:ACJ0431	Group121	Species81	49	107	OTU107_BIF7225
Unknown	BIF	BIF7226	NA	NA	NA	NA	NA	NA	BOLD:ACJ0431	Group121	Species81	49	107	OTU107_BIF7226
Unknown	BIF	BIF7227	NA	NA	NA	NA	NA	NA	BOLD:ACJ0431	Group121	Species81	49	107	OTU107_BIF7227
Unknown	BIF	BIF8361	NA	NA	NA	NA	NA	NA	BOLD:ACJ0431	Group121	Species81	49	107	OTU107_BIF8361
Unknown	BIF	BIF8362	NA	NA	NA	NA	NA	NA	BOLD:ACJ0431	Group121	Species81	49	107	OTU107_BIF8362
Unknown	BIF	BIF8363	NA	NA	NA	NA	NA	NA	BOLD:ACJ0431	Group121	Species81	49	107	OTU107_BIF8363
Unknown	BIF	BIF8442	NA	NA	NA	NA	NA	NA	BOLD:ADX0326	Group150	Species72	23	120	OTU120_BIF8442
Unknown	BIF	BIF8443	NA	NA	NA	NA	NA	NA	BOLD:ADX0326	Group150	Species72	23	120	OTU120_BIF8443
Unknown	BIF	BIF8444	NA	NA	NA	NA	NA	NA	BOLD:ADX0326	Group150	Species72	23	120	OTU120_BIF8444
Unknown	BIF	BIF8445	NA	NA	NA	NA	NA	NA	BOLD:ADX0326	Group150	Species72	23	120	OTU120_BIF8445
Unknown	BIF	BIF8468	NA	NA	NA	NA	NA	NA	BOLD:AAG3686	Group1	Species42	19	41	OTU41_BIF8468
Unknown	BIF	BIF8469	NA	NA	NA	NA	NA	NA	BOLD:AAG3686	Group1	Species42	19	41	OTU41_BIF8469
Unknown	BIF	BIF8598	NA	NA	NA	NA	NA	NA	BOLD:AAG3686	Group1	Species42	19	41	OTU41_BIF8598
Unknown	BIF	FRLM 35686	NA	NA	NA	NA	NA	NA	BOLD:AAE3561	Group79	Species31	16	34	OTU34_FRLM 35686
Unknown	BIF	FRLM 35687	NA	NA	NA	NA	NA	NA	BOLD:AAE3561	Group79	Species31	16	34	OTU34_FRLM 35687
Unknown	BIF	FRLM 35703	NA	NA	NA	NA	NA	NA	BOLD:AAC0697	Group143	Species65	57	29	OTU29_FRLM 35703
Unknown	BIF	FRLM 35704	NA	NA	NA	NA	NA	NA	BOLD:AAC0697	Group143	Species65	57	29	OTU29_FRLM 35704
Unknown	BIF	FRLM 35705	NA	NA	NA	NA	NA	NA	BOLD:AAC0697	Group143	Species65	57	29	OTU29_FRLM 35705
Unknown	BIF	FRLM 40075	NA	NA	NA	NA	NA	NA	BOLD:AAD7507	Group136	Species78	38	25	OTU25_FRLM 40075
Unknown	BIF	FRLM 40076	NA	NA	NA	NA	NA	NA	BOLD:AAD7507	Group136	Species78	38	25	OTU25_FRLM 40076
Unknown	BIF	FRLM 40077	NA	NA	NA	NA	NA	NA	BOLD:AAD7507	Group136	Species78	38	25	OTU25_FRLM 40077
Unknown	BIF	LspBali-01	NA	NA	NA	NA	NA	NA	BOLD:AAC0697	Group143	Species65	57	29	OTU29_LspBali-01
Unknown	BIF	PNG-KAV1	NA	NA	NA	NA	NA	NA	BOLD:ADL2086	Group96	Species35	14	116	OTU116_PNG-KAV1
Unknown	BIF	PNG-KAV2	NA	NA	NA	NA	NA	NA	BOLD:ADL2086	Group96	Species35	14	116	OTU116_PNG-KAV2
Unknown	BIF	PNG-KAV3	NA	NA	NA	NA	NA	NA	BOLD:ADL2086	Group96	Species35	14	116	OTU116_PNG-KAV3
Unknown	BIF	PNG10	NA	NA	NA	NA	NA	NA	BOLD:ADL2086	Group96	Species35	14	116	OTU116_PNG10
Unknown	BIF	PNG11	NA	NA	NA	NA	NA	NA	BOLD:ACC0135	Group67	Species47	52	99	OTU99_PNG11
Unknown	BIF	PNG12	NA	NA	NA	NA	NA	NA	BOLD:ADY3867	Group60	Species40	88	118	OTU118_PNG12
Unknown	BIF	PNG13	NA	NA	NA	NA	NA	NA	BOLD:ADY3867	Group60	Species40	88	118	OTU118_PNG13
Unknown	BIF	PNG14	NA	NA	NA	NA	NA	NA	BOLD:ADY3867	Group60	Species40	88	118	OTU118_PNG14
Unknown	BIF	PNG236	NA	NA	NA	NA	NA	NA	BOLD:AAE3562	Group87	Species37	51	36	OTU36_PNG236
Unknown	BIF	PNG237	NA	NA	NA	NA	NA	NA	BOLD:ADL2086	Group96	Species35	14	116	OTU116_PNG237
Unknown	BIF	PNG5	NA	NA	NA	NA	NA	NA	BOLD:AAD7507	Group136	Species78	38	25	OTU25_PNG5
Unknown	BIF	PNG6	NA	NA	NA	NA	NA	NA	BOLD:ACV9440	Group127	Species69	67	119	OTU119_PNG6
Unknown	BIF	PNG7	NA	NA	NA	NA	NA	NA	BOLD:ACD9319	Group147	Species71	26	27	OTU27_PNG7
Unknown	BIF	PNG8	NA	NA	NA	NA	NA	NA	BOLD:AAD7507	Group136	Species78	38	25	OTU25_PNG8
Unknown	BIF	PNG9	NA	NA	NA	NA	NA	NA	BOLD:ACC0610	Group95	Species36	13	35	OTU35_PNG9
Unknown	WPRFM	REF-17-0644	NA	NA	NA	NA	NA	NA	BOLD:AAE3562	Group87	Species37	51	36	OTU36_REF-17-0644
Unknown	WPRFM	REF-17-0839	NA	NA	NA	NA	NA	NA	BOLD:AAC9398	Group77	Species29	47	47	OTU47_REF-17-0839
Unknown	WPRFM	REF-17-0840	NA	NA	NA	NA	NA	NA	BOLD:AAC9398	Group77	Species29	47	47	OTU47_REF-17-0840
Unknown	WPRFM	REF-17-0841	NA	NA	NA	NA	NA	NA	BOLD:AAC9398	Group77	Species29	47	47	OTU47_REF-17-0841
Unknown	WPRFM	REF-17-0842	NA	NA	NA	NA	NA	NA	BOLD:AAC9398	Group77	Species29	47	47	OTU47_REF-17-0842
Unknown	WPRFM	REF-17-0843	NA	NA	NA	NA	NA	NA	BOLD:AAL9122	Group73	Species28	107	48	OTU48_REF-17-0843
Unknown	WPRFM	REF-17-0844	NA	NA	NA	NA	NA	NA	BOLD:AAL9122	Group73	Species28	107	48	OTU48_REF-17-0844
Unknown	WPRFM	REF-17-0845	NA	NA	NA	NA	NA	NA	BOLD:AAL9122	Group73	Species28	107	48	OTU48_REF-17-0845
Unknown	WPRFM	REF-17-1149	NA	NA	NA	NA	NA	NA	BOLD:AAE3562	Group87	Species37	51	36	OTU36_REF-17-1149
Unknown	WPRFM	REF-17-1456	NA	NA	NA	NA	NA	NA	BOLD:AAC9398	Group77	Species29	47	47	OTU47_REF-17-1456
Unknown	WPRFM	REF-17-1457	NA	NA	NA	NA	NA	NA	BOLD:AAC9398	Group77	Species29	47	47	OTU47_REF-17-1457
Unknown	WPRFM	REF-17-2042	NA	NA	NA	NA	NA	NA	BOLD:AAE3562	Group87	Species37	51	36	OTU36_REF-17-2042
