# Supplementary material for: Biodiversity inventory of the grey mullets (Actinopterygii: Mugilidae) of the Indo‐Australian Archipelago through the iterative use of DNA‐based species delimitation and specimen assignment methods
Source: Evol Appl. 2020 Feb 11;13(6):1451–67. doi: 10.1111/eva.12926 (PMC7359824; doi:10.1111/eva.12926)
Supplement: Supplementary file 5 [file EVA-13-1451-s005.xlsx]

## Sheet: Sheet1
que.IDs	bpid	bppour	fuzzyid	fuzzypour	kmerOp	kmerOppour	concensus.id	votes	Round of delimitation	Corresponding name following Durand
20131102-X	OTU47	0.946228457718653	OTU47	1	OTU47	1	OTU47	3	1
20140802-3	OTU35	0.941002697128184	OTU35	1	OTU35	1	OTU35	3	1
20140805M	OTU113	0.602723984041957	OTU113	0.555555555555556	OTU113	0.565217391304348	OTU113	3	1
20140805N	OTU17	0.637788254127391	OTU17	0	OTU17	0	OTU17	3	1
20140805O	OTU46	0.95820646046769	OTU46	0.725	OTU46	0.189853184423983	OTU46	3	1
20140805P	OTU113	0.254179585428916	OTU113	0.357265589908164	OTU113	0.190265439897936	OTU113	3	1
20140805Q	OTU113	0.602723984041957	OTU113	0.555555555555556	OTU113	0.565217391304348	OTU113	3	1
20150524-A	OTU35	0.971332069548229	OTU35	0.888888888888889	OTU35	0.818181818181818	OTU35	3	1
BIF0275	OTU29	0.949169723048586	OTU29	1	OTU29	1	OTU29	3	1
BIF0277	OTU22	0.860659463027951	OTU22	0.32	OTU22	0.0235202767766749	OTU22	3	1
BIF0278	OTU22	0.855717604067766	OTU22	0.34761924206188	OTU22	0.182429212550523	OTU22	3	1
BIF0279	OTU22	0.855717604067766	OTU22	0.34761924206188	OTU22	0.182429212550523	OTU22	3	1
BIF0280	OTU22	0.855717604067766	OTU22	0.34761924206188	OTU22	0.182429212550523	OTU22	3	1
BIF0281	OTU22	0.756876566526941	OTU22	0.247703720636856	OTU22	0.0673470096224293	OTU22	3	1
BIF0282	OTU22	0.855717604067766	OTU22	0.34761924206188	OTU22	0.182429212550523	OTU22	3	1
BIF0283	OTU36	0.969538147220881	OTU36	0.735294117647059	OTU36	0.893333333333333	OTU36	3	1
BIF0284	OTU36	0.94823238234311	OTU36	1	OTU36	1	OTU36	3	1
BIF0285	OTU36	0.909435710409831	OTU36	0.764705882352941	OTU36	0.786666666666667	OTU36	3	1
BIF0286	OTU36	0.94823238234311	OTU36	1	OTU36	1	OTU36	3	1
BIF0287	OTU36	0.94823238234311	OTU36	1	OTU36	1	OTU36	3	1
BIF0288	OTU36	0.94823238234311	OTU36	1	OTU36	1	OTU36	3	1
BIF0289	OTU36	0.94823238234311	OTU36	1	OTU36	1	OTU36	3	1
BIF0290	OTU36	0.94823238234311	OTU36	1	OTU36	1	OTU36	3	1
BIF0353	OTU92	0.00757048948334352	OTU47	0.00405235637973698	OTU3	0.0892018934579826	ambigous identification	1	1
BIF0354	OTU29	0.949169723048586	OTU29	1	OTU29	1	OTU29	3	1
BIF0355	OTU29	0.778541705854712	OTU29	0.8	OTU29	0.88	OTU29	3	1
BIF1009	OTU41	0.894312453062411	OTU41	0.8125	OTU41	0.881578947368421	OTU41	3	1
BIF1010	OTU43	0.933472956123029	OTU43	0.433338636129176	OTU43	0.19437961460589	OTU43	3	1
BIF1011	OTU104	0.805672222039011	OTU104	0.467742215356044	OTU105	0.141725534101706	OTU104	2	1
BIF1012	OTU104	0.805672222039011	OTU104	0.467742215356044	OTU105	0.141725534101706	OTU104	2	1
BIF1013	OTU104	0.805672222039011	OTU104	0.467742215356044	OTU105	0.141725534101706	OTU104	2	1
BIF1014	OTU104	0.767765265956189	OTU104	0.270177871865297	OTU105	0.2885360774466	OTU104	2	1
BIF1015	OTU41	0.894312453062411	OTU41	0.8125	OTU41	0.881578947368421	OTU41	3	1
BIF1016	OTU41	0.894312453062411	OTU41	0.8125	OTU41	0.881578947368421	OTU41	3	1
BIF1017	OTU41	0.894312453062411	OTU41	0.8125	OTU41	0.881578947368421	OTU41	3	1
BIF1019	OTU104	0.805672222039011	OTU104	0.467742215356044	OTU105	0.141725534101706	OTU104	2	1
BIF1020	OTU41	0.894312453062411	OTU41	0.8125	OTU41	0.881578947368421	OTU41	3	1
BIF1022	OTU61	0.86773582444	OTU41	0	OTU42	0	ambigous identification	1	1
BIF1023	OTU104	0.805672222039011	OTU104	0.467742215356044	OTU105	0.141725534101706	OTU104	2	1
BIF1024	OTU41	0.894312453062411	OTU41	0.8125	OTU41	0.881578947368421	OTU41	3	1
BIF1025	OTU41	0.894312453062411	OTU41	0.8125	OTU41	0.881578947368421	OTU41	3	1
BIF1026	OTU107	0.963120163375359	OTU107	0.8	OTU107	0.764705882352941	OTU107	3	1
BIF1028	OTU104	0.805672222039011	OTU104	0.467742215356044	OTU105	0.141725534101706	OTU104	2	1
BIF1029	OTU104	0.805672222039011	OTU104	0.467742215356044	OTU105	0.141725534101706	OTU104	2	1
BIF1030	OTU104	0.805672222039011	OTU104	0.467742215356044	OTU105	0.141725534101706	OTU104	2	1
BIF1031	OTU41	0.894312453062411	OTU41	0.8125	OTU41	0.881578947368421	OTU41	3	1
BIF1032	OTU104	0.805672222039011	OTU104	0.467742215356044	OTU105	0.141725534101706	OTU104	2	1
BIF1034	OTU104	0.805672222039011	OTU104	0.467742215356044	OTU105	0.141725534101706	OTU104	2	1
BIF1036	OTU107	0.942379299492296	OTU107	1	OTU107	1	OTU107	3	1
BIF1037	OTU104	0.805672222039011	OTU104	0.467742215356044	OTU105	0.141725534101706	OTU104	2	1
BIF1038	OTU104	0.767765265956189	OTU104	0.270177871865297	OTU105	0.2885360774466	OTU104	2	1
BIF1039	OTU104	0.833632827254739	OTU104	0.270177871865296	OTU104	0	OTU104	3	1
BIF1040	OTU104	0.805672222039011	OTU104	0.467742215356044	OTU105	0.141725534101706	OTU104	2	1
BIF1041	OTU104	0.805672222039011	OTU104	0.467742215356044	OTU105	0.141725534101706	OTU104	2	1
BIF1042	OTU41	0.894312453062411	OTU41	0.8125	OTU41	0.881578947368421	OTU41	3	1
BIF1043	OTU104	0.805672222039011	OTU104	0.467742215356044	OTU105	0.141725534101706	OTU104	2	1
BIF1044	OTU104	0.805672222039011	OTU104	0.467742215356044	OTU105	0.141725534101706	OTU104	2	1
BIF1045	OTU104	0.805672222039011	OTU104	0.467742215356044	OTU105	0.141725534101706	OTU104	2	1
BIF1046	OTU41	0.894312453062411	OTU41	0.8125	OTU41	0.881578947368421	OTU41	3	1
BIF1049	OTU104	0.751681218470241	OTU104	0.0673470096224292	OTU105	0.0564142072640099	OTU104	2	1
BIF1050	OTU107	0.884319535907242	OTU107	0.64	OTU107	0.607843137254902	OTU107	3	1
BIF1051	OTU41	0.894312453062411	OTU41	0.8125	OTU41	0.881578947368421	OTU41	3	1
BIF1052	OTU43	0.931323295920633	OTU43	0.238528174310948	OTU43	0.19437961460589	OTU43	3	1
BIF1053	OTU104	0.805672222039011	OTU104	0.467742215356044	OTU105	0.141725534101706	OTU104	2	1
BIF1054	OTU104	0.805672222039011	OTU104	0.467742215356044	OTU105	0.141725534101706	OTU104	2	1
BIF1055	OTU41	0.849468467764392	OTU41	0.776785714285714	OTU41	0.881578947368421	OTU41	3	1
BIF1056	OTU41	0.894312453062411	OTU41	0.8125	OTU41	0.881578947368421	OTU41	3	1
BIF1057	OTU104	0.895220949914402	OTU104	0.270177871865296	OTU104	0.0564142072640099	OTU104	3	1
BIF1058	OTU41	0.855431836530154	OTU41	0.776785714285714	OTU41	0.802631578947368	OTU41	3	1
BIF1059	OTU41	0.894312453062411	OTU41	0.8125	OTU41	0.881578947368421	OTU41	3	1
BIF1060	OTU104	0.805672222039011	OTU104	0.467742215356044	OTU105	0.141725534101706	OTU104	2	1
BIF1061	OTU104	0.805672222039011	OTU104	0.467742215356044	OTU105	0.141725534101706	OTU104	2	1
BIF1062	OTU104	0.805672222039011	OTU104	0.467742215356044	OTU105	0.141725534101706	OTU104	2	1
BIF1064	OTU41	0.849468467764392	OTU41	0.776785714285714	OTU41	0.881578947368421	OTU41	3	1
BIF1065	OTU104	0.805672222039011	OTU104	0.467742215356044	OTU105	0.141725534101706	OTU104	2	1
BIF1066	OTU41	0.849468467764392	OTU41	0.776785714285714	OTU41	0.881578947368421	OTU41	3	1
BIF1067	OTU41	0.894312453062411	OTU41	0.8125	OTU41	0.881578947368421	OTU41	3	1
BIF1068	OTU104	0.805672222039011	OTU104	0.467742215356044	OTU105	0.141725534101706	OTU104	2	1
BIF1070	OTU104	0.805672222039011	OTU104	0.467742215356044	OTU105	0.141725534101706	OTU104	2	1
BIF1071	OTU41	0.894312453062411	OTU41	0.8125	OTU41	0.881578947368421	OTU41	3	1
BIF1072	OTU41	0.849468467764392	OTU41	0.776785714285714	OTU41	0.881578947368421	OTU41	3	1
BIF1073	OTU41	0.849468467764392	OTU41	0.776785714285714	OTU41	0.881578947368421	OTU41	3	1
BIF1074	OTU104	0.805672222039011	OTU104	0.467742215356044	OTU105	0.141725534101706	OTU104	2	1
BIF1076	OTU41	0.894312453062411	OTU41	0.8125	OTU41	0.881578947368421	OTU41	3	1
BIF1077	OTU41	0.849468467764392	OTU41	0.776785714285714	OTU41	0.881578947368421	OTU41	3	1
BIF1078	OTU41	0.888259678669572	OTU41	0.361646151509846	OTU41	0.671052631578947	OTU41	3	1
BIF1079	OTU41	0.894312453062411	OTU41	0.8125	OTU41	0.868421052631579	OTU41	3	1
BIF1080	OTU41	0.894312453062411	OTU41	0.8125	OTU41	0.881578947368421	OTU41	3	1
BIF1181	OTU43	0.933472956123029	OTU43	0.433338636129176	OTU43	0.19437961460589	OTU43	3	1
BIF1182	OTU43	0.933472956123029	OTU43	0.433338636129176	OTU43	0.19437961460589	OTU43	3	1
BIF1183	OTU43	0.943671185412294	OTU43	0.119141358783325	OTU43	0.19437961460589	OTU43	3	1
BIF1184	OTU43	0.931323295920633	OTU43	0.238528174310948	OTU43	0.19437961460589	OTU43	3	1
BIF1185	OTU43	0.931323295920633	OTU43	0.238528174310948	OTU43	0.19437961460589	OTU43	3	1
BIF1186	OTU99	0.955426962696965	OTU99	0.859649122807018	OTU99	0.878787878787879	OTU99	3	1
BIF1187	OTU98	0.973605040767924	OTU98	0.719298245614035	OTU98	0.9375	OTU98	3	1
BIF1188	OTU43	0.931323295920633	OTU43	0.238528174310948	OTU43	0.19437961460589	OTU43	3	1
BIF1189	OTU43	0.933472956123029	OTU43	0.433338636129176	OTU43	0.19437961460589	OTU43	3	1
BIF1190	OTU43	0.932357519334365	OTU43	0.119141358783325	OTU43	0.114351095831377	OTU43	3	1
BIF1191	OTU43	0.178466151841881	OTU43	0	OTU43	0	OTU43	3	1
BIF1192	OTU43	0.933472956123029	OTU43	0.433338636129176	OTU43	0.19437961460589	OTU43	3	1
BIF1193	OTU43	0.931323295920633	OTU43	0.238528174310948	OTU43	0.19437961460589	OTU43	3	1
BIF1194	OTU43	0.933472956123029	OTU43	0.433338636129176	OTU43	0.19437961460589	OTU43	3	1
BIF1195	OTU98	0.945707810606091	OTU98	1	OTU98	1	OTU98	3	1
BIF1196	OTU43	0.931323295920633	OTU43	0.238528174310948	OTU43	0.19437961460589	OTU43	3	1
BIF1197	OTU43	0.933472956123029	OTU43	0.433338636129176	OTU43	0.19437961460589	OTU43	3	1
BIF1198	OTU99	0.958375146373073	OTU99	0.859649122807018	OTU99	0.909090909090909	OTU99	3	1
BIF1199	OTU98	0.945707810606091	OTU98	1	OTU98	0.9375	OTU98	3	1
BIF1200	OTU98	0.945707810606091	OTU98	1	OTU98	1	OTU98	3	1
BIF1201	OTU43	0.933472956123029	OTU43	0.433338636129176	OTU43	0.19437961460589	OTU43	3	1
BIF1202	OTU43	0.933472956123029	OTU43	0.433338636129176	OTU43	0.19437961460589	OTU43	3	1
BIF1203	OTU43	0.931323295920633	OTU43	0.238528174310948	OTU43	0.19437961460589	OTU43	3	1
BIF1204	OTU43	0.931323295920633	OTU43	0.238528174310948	OTU43	0.19437961460589	OTU43	3	1
BIF1205	OTU43	0.933472956123029	OTU43	0.433338636129176	OTU43	0.19437961460589	OTU43	3	1
BIF1206	OTU43	0.857024254316814	OTU43	0.119141358783325	OTU43	0.19437961460589	OTU43	3	1
BIF1207	OTU43	0.931323295920633	OTU43	0.238528174310948	OTU43	0.19437961460589	OTU43	3	1
BIF1208	OTU107	0.892616362477606	OTU107	0.84	OTU107	0.882352941176471	OTU107	3	1
BIF1209	OTU107	0.948321761735772	OTU107	0.96	OTU107	0.843137254901961	OTU107	3	1
BIF1210	OTU107	0.963120163375359	OTU107	0.8	OTU107	0.764705882352941	OTU107	3	1
BIF1212	OTU107	0.920553750722597	OTU107	0	OTU107	0.303626287643391	OTU107	3	1
BIF1213	OTU107	0.942379299492296	OTU107	1	OTU107	1	OTU107	3	1
BIF1321	OTU98	0.948013256336228	OTU98	0.719298245614035	OTU98	0.78125	OTU98	3	1
BIF1322	OTU43	0.931323295920633	OTU43	0.238528174310948	OTU43	0.19437961460589	OTU43	3	1
BIF1323	OTU43	0.931323295920633	OTU43	0.238528174310948	OTU43	0.19437961460589	OTU43	3	1
BIF1324	OTU43	0.933472956123029	OTU43	0.433338636129176	OTU43	0.19437961460589	OTU43	3	1
BIF1325	OTU98	0.945707810606091	OTU98	1	OTU98	1	OTU98	3	1
BIF1326	OTU43	0.931323295920633	OTU43	0.238528174310948	OTU43	0.19437961460589	OTU43	3	1
BIF1327	OTU43	0.931323295920633	OTU43	0.238528174310948	OTU43	0.19437961460589	OTU43	3	1
BIF1328	OTU43	0.943671185412294	OTU43	0.119141358783325	OTU43	0.19437961460589	OTU43	3	1
BIF1329	OTU43	0.933472956123029	OTU43	0.433338636129176	OTU43	0.19437961460589	OTU43	3	1
BIF1330	OTU43	0.954028230918775	OTU43	0.238528174310949	OTU43	0.0248541018664985	OTU43	3	1
BIF1341	OTU104	0.805672222039011	OTU104	0.467742215356044	OTU105	0.141725534101706	OTU104	2	1
BIF1342	OTU104	0.805672222039011	OTU104	0.467742215356044	OTU105	0.141725534101706	OTU104	2	1
BIF1343	OTU104	0.805672222039011	OTU104	0.467742215356044	OTU105	0.141725534101706	OTU104	2	1
BIF1344	OTU104	0.805672222039011	OTU104	0.467742215356044	OTU105	0.141725534101706	OTU104	2	1
BIF1345	OTU104	0.805672222039011	OTU104	0.467742215356044	OTU105	0.141725534101706	OTU104	2	1
BIF1346	OTU104	0.805672222039011	OTU104	0.467742215356044	OTU105	0.141725534101706	OTU104	2	1
BIF1347	OTU104	0.805672222039011	OTU104	0.467742215356044	OTU105	0.141725534101706	OTU104	2	1
BIF1348	OTU104	0.805672222039011	OTU104	0.467742215356044	OTU105	0.141725534101706	OTU104	2	1
BIF1349	OTU104	0.805672222039011	OTU104	0.467742215356044	OTU105	0.141725534101706	OTU104	2	1
BIF1350	OTU104	0.805672222039011	OTU104	0.467742215356044	OTU105	0.141725534101706	OTU104	2	1
BIF3559	OTU104	0.805672222039011	OTU104	0.467742215356044	OTU105	0.141725534101706	OTU104	2	1
BIF3560	OTU104	0.805672222039011	OTU104	0.467742215356044	OTU105	0.141725534101706	OTU104	2	1
BIF3561	OTU107	0.942379299492296	OTU107	1	OTU107	1	OTU107	3	1
BIF3562	OTU104	0.708685833960008	OTU104	0.270177871865297	OTU104	0.0929110685582862	OTU104	3	1
BIF3563	OTU104	0.708685833960008	OTU104	0.270177871865297	OTU104	0.0929110685582862	OTU104	3	1
BIF3564	OTU104	0.805672222039011	OTU104	0.467742215356044	OTU105	0.141725534101706	OTU104	2	1
BIF3565	OTU104	0.805672222039011	OTU104	0.467742215356044	OTU105	0.141725534101706	OTU104	2	1
BIF3575	OTU104	0.767765265956189	OTU104	0.270177871865297	OTU105	0.2885360774466	OTU104	2	1
IRD BIF4066.2	OTU36	0.945612579156642	OTU36	0.882352941176471	OTU36	0.893333333333333	OTU36	3	1
IRD BIF4067.2	OTU109	0.936336450708555	OTU109	0.909090909090909	OTU109	0.886363636363636	OTU109	3	1
IRD BIF4068.2	OTU46	0.949144673972202	OTU46	0.691666666666667	OTU46	0.15457370196474	OTU46	3	1
IRD BIF4123.2	OTU46	0.94500708094139	OTU46	0.758333333333333	OTU46	0.362490284890931	OTU46	3	1
IRD BIF5593.2	OTU47	0.946228457718653	OTU47	1	OTU47	1	OTU47	3	1
BIF5594.2	OTU36	0.94823238234311	OTU36	1	OTU36	1	OTU36	3	1
BIF5595.2	OTU36	0.94823238234311	OTU36	1	OTU36	1	OTU36	3	1
BIF5596.2	OTU29	0.778541705854712	OTU29	0.8	OTU29	0.88	OTU29	3	1
BIF5597.2	OTU36	0.94823238234311	OTU36	1	OTU36	1	OTU36	3	1
BIF5598.2	OTU36	0.94823238234311	OTU36	1	OTU36	1	OTU36	3	1
BIF5599.2	OTU36	0.94823238234311	OTU36	1	OTU36	1	OTU36	3	1
IRD BIF5600.2	OTU36	0.94823238234311	OTU36	1	OTU36	1	OTU36	3	1
IRD BIF5601.2	OTU47	0.946228457718653	OTU47	1	OTU47	1	OTU47	3	1
IRD BIF5602.2	OTU36	0.94823238234311	OTU36	1	OTU36	1	OTU36	3	1
BIF5603.2	OTU47	0.946228457718653	OTU47	1	OTU47	1	OTU47	3	1
BIF5604.2	OTU47	0.946228457718653	OTU47	1	OTU47	1	OTU47	3	1
IRD BIF5605.2	OTU99	0.943077962952993	OTU99	1	OTU99	1	OTU99	3	1
IRD BIF5606.2	OTU47	0.946228457718653	OTU47	1	OTU47	1	OTU47	3	1
IRD BIF5607.2	OTU29	0.778541705854712	OTU29	0.8	OTU29	0.88	OTU29	3	1
IRD BIF5608.2	OTU29	0.778541705854712	OTU29	0.8	OTU29	0.88	OTU29	3	1
IRD BIF5609.2	OTU29	0.949169723048586	OTU29	1	OTU29	1	OTU29	3	1
IRD BIF5610.2	OTU47	0.946228457718653	OTU47	1	OTU47	1	OTU47	3	1
IRD BIF5611.2	OTU36	0.960156686056795	OTU36	0.882352941176471	OTU36	0.946666666666667	OTU36	3	1
IRD BIF5612.2	OTU47	0.946228457718653	OTU47	1	OTU47	1	OTU47	3	1
IRD BIF5613.2	OTU36	0.94823238234311	OTU36	1	OTU36	1	OTU36	3	1
IRD BIF5614.2	OTU35	0.926362654115789	OTU35	0.944444444444444	OTU35	0.896103896103896	OTU35	3	1
IRD BIF5615.2	OTU99	0.943077962952993	OTU99	1	OTU99	1	OTU99	3	1
IRD BIF5616.2	OTU47	0.946228457718653	OTU47	1	OTU47	1	OTU47	3	1
IRD BIF5617.2	OTU47	0.946228457718653	OTU47	1	OTU47	1	OTU47	3	1
BIF6169.2	OTU109	0.0210853259903562	OTU109	0	OTU109	0.0761943255225867	OTU109	3	1
BIF6170.2	OTU109	0.0146521528530098	OTU109	0	OTU109	0.0877223398316207	OTU109	3	1
BIF6171.2	OTU46	0.94500708094139	OTU46	0.758333333333333	OTU46	0.362490284890931	OTU46	3	1
IRD BIF6172.2	OTU46	0.94500708094139	OTU46	0.758333333333333	OTU46	0.362490284890931	OTU46	3	1
IRD BIF6173.2	OTU46	0.930783726132734	OTU46	0.725	OTU46	0.332102073932882	OTU46	3	1
IRD BIF6174.2	OTU46	0.94500708094139	OTU46	0.758333333333333	OTU46	0.362490284890931	OTU46	3	1
IRD BIF6175.2	OTU46	0.94500708094139	OTU46	0.758333333333333	OTU46	0.362490284890931	OTU46	3	1
IRD BIF6176.2	OTU46	0.949144673972202	OTU46	0.691666666666667	OTU46	0.15457370196474	OTU46	3	1
IRD BIF6531.2	OTU36	0.94823238234311	OTU36	1	OTU36	1	OTU36	3	1
BIF6532.2	OTU39	0.216590633666395	OTU39	0.216718427000252	OTU38	0.099776552958713	OTU39	2	1
BIF6533.2	OTU36	0.969538147220881	OTU36	0.735294117647059	OTU36	0.893333333333333	OTU36	3	1
IRD BIF6534.2	OTU39	0.878949475868548	OTU39	0	OTU39	0.0860345608053884	OTU39	3	1
IRD BIF6535.2	OTU43	0.934555958808141	OTU35	0	OTU10	0.0134242255863707	ambigous identification	1	1
IRD BIF6536.2	OTU50	0.866404934590901	OTU47	0.552	OTU47	0.120566194402652	OTU47	2	1
BIF7218	OTU33	0.939021621833933	OTU33	0.534591194968554	OTU33	0.377258300203048	OTU33	3	1
BIF7219	OTU33	0.886518372578635	OTU33	0.534591194968554	OTU33	0.4933774839278	OTU33	3	1
BIF7220	OTU107	0.952157626386714	OTU107	0.84	OTU107	0.843137254901961	OTU107	3	1
BIF7221	OTU107	0.942379299492296	OTU107	1	OTU107	1	OTU107	3	1
BIF7222	OTU107	0.942379299492296	OTU107	1	OTU107	1	OTU107	3	1
BIF7225	OTU107	0.92699314854547	OTU107	0.84	OTU107	0.843137254901961	OTU107	3	1
BIF7226	OTU107	0.952157626386714	OTU107	0.84	OTU107	0.843137254901961	OTU107	3	1
BIF7227	OTU107	0.909687320213819	OTU107	0.84	OTU107	0.882352941176471	OTU107	3	1
BIF8361	OTU107	0.942379299492296	OTU107	1	OTU107	1	OTU107	3	1
BIF8362	OTU107	0.942379299492296	OTU107	1	OTU107	1	OTU107	3	1
BIF8363	OTU107	0.942379299492296	OTU107	1	OTU107	1	OTU107	3	1
BIF8442	OTU108	0.859193679504273	OTU108	0.303798973171979	OTU108	0.300510257216822	OTU108	3	1
BIF8443	OTU108	0.859193679504273	OTU108	0.303798973171979	OTU108	0.300510257216822	OTU108	3	1
BIF8444	OTU108	0.859193679504273	OTU108	0.303798973171979	OTU108	0.300510257216822	OTU108	3	1
BIF8445	OTU108	0.859193679504273	OTU108	0.303798973171979	OTU108	0.300510257216822	OTU108	3	1
BIF8468	OTU41	0.894312453062411	OTU41	0.8125	OTU41	0.881578947368421	OTU41	3	1
BIF8469	OTU41	0.894312453062411	OTU41	0.8125	OTU41	0.881578947368421	OTU41	3	1
BIF8598	OTU41	0.849468467764392	OTU41	0.776785714285714	OTU41	0.881578947368421	OTU41	3	1
FRLM 35686	OTU34	0.988286577983969	OTU34	0.684848484848485	OTU34	0.587301587301587	OTU34	3	1
FRLM 35687	OTU34	0.989272026260757	OTU34	0.733333333333333	OTU34	0.587301587301587	OTU34	3	1
FRLM 35703	OTU29	0.778541705854712	OTU29	0.8	OTU29	0.88	OTU29	3	1
FRLM 35704	OTU29	0.778541705854712	OTU29	0.8	OTU29	0.88	OTU29	3	1
FRLM 35705	OTU29	0.949169723048586	OTU29	1	OTU29	1	OTU29	3	1
FRLM 40075	OTU25	0.118145015779815	OTU25	0.787234042553192	OTU25	0.573333333333333	OTU25	3	1
FRLM 40076	OTU25	0.91575547964338	OTU25	0.829787234042553	OTU25	0.68	OTU25	3	1
FRLM 40077	OTU25	0.91575547964338	OTU25	0.829787234042553	OTU25	0.68	OTU25	3	1
LspBali-01	OTU29	0.778541705854712	OTU29	0.8	OTU29	0.88	OTU29	3	1
PNG-KAV1	OTU43	0.934555958808141	OTU35	0	OTU10	0.0134242255863707	ambigous identification	1	1
PNG-KAV2	OTU43	0.934555958808141	OTU35	0	OTU10	0.0134242255863707	ambigous identification	1	1
PNG-KAV3	OTU43	0.934555958808141	OTU35	0	OTU10	0.0134242255863707	ambigous identification	1	1
PNG10	OTU43	0.934555958808141	OTU35	0	OTU10	0.0134242255863707	ambigous identification	1	1
PNG11	OTU99	0.943077962952993	OTU99	1	OTU99	1	OTU99	3	1
PNG12	OTU101	0.0802418054605969	OTU42	0	OTU45	0	ambigous identification	1	1
PNG13	OTU101	0.0802418054605969	OTU42	0	OTU45	0	ambigous identification	1	1
PNG14	OTU101	0.0802418054605969	OTU42	0	OTU45	0	ambigous identification	1	1
PNG236	OTU36	0.94823238234311	OTU36	1	OTU36	1	OTU36	3	1
PNG237	OTU90	0.913925952261078	OTU35	0	OTU35	0.0693101228273665	OTU35	2	1
PNG5	OTU25	0.755724741958826	OTU25	0.872340425531915	OTU25	0.706666666666667	OTU25	3	1
PNG6	OTU17	0.663543043100983	OTU17	0	OTU17	0	OTU17	3	1
PNG7	OTU27	0.783529133758601	OTU27	0.796178343949045	OTU27	0.771428571428571	OTU27	3	1
PNG8	OTU25	0.907276944013938	OTU25	0.819148936170213	OTU25	0.573333333333333	OTU25	3	1
PNG9	OTU35	0.941002697128184	OTU35	1	OTU35	1	OTU35	3	1
REF-17-0644	OTU36	0.922531749171567	OTU36	0.882352941176471	OTU36	0.92	OTU36	3	1
REF-17-0839	OTU47	0.946228457718653	OTU47	1	OTU47	1	OTU47	3	1
REF-17-0840	OTU47	0.946228457718653	OTU47	1	OTU47	1	OTU47	3	1
REF-17-0841	OTU47	0.946228457718653	OTU47	1	OTU47	1	OTU47	3	1
REF-17-0842	OTU47	0.946228457718653	OTU47	1	OTU47	1	OTU47	3	1
REF-17-0843	OTU48	0.948894832533556	OTU48	0.921397379912664	OTU48	0.943661971830986	OTU48	3	1
REF-17-0844	OTU48	0.950746296610059	OTU48	1	OTU48	0.971830985915493	OTU48	3	1
REF-17-0845	OTU48	0.950746296610059	OTU48	1	OTU48	0.971830985915493	OTU48	3	1
REF-17-1149	OTU36	0.94823238234311	OTU36	1	OTU36	1	OTU36	3	1
REF-17-1456	OTU47	0.946228457718653	OTU47	1	OTU47	1	OTU47	3	1
REF-17-1457	OTU47	0.946228457718653	OTU47	1	OTU47	1	OTU47	3	1
REF-17-2042	OTU36	0.94823238234311	OTU36	1	OTU36	1	OTU36	3	1
20131102-X	OTU47	0.938237025305231	OTU47	1	OTU47	1	OTU47	3	2	Ellochelon vaigiensis
20140802-3	OTU35	0.948462282889923	OTU35	1	OTU35	1	OTU35	3	2	Crenimugil sp. D
20140805M	OTU113	0.632538048320829	OTU113	0.555555555555556	OTU113	0.565217391304348	OTU113	3	2	Planiliza subviridis
20140805N	OTU119	0.911715661643779	OTU119	0.8	OTU119	0.666666666666667	OTU119	3	2	Planiliza subviridis
20140805O	OTU117	0.861451995933581	OTU117	0.783783783783784	OTU117	0.836734693877551	OTU117	3	2	Osteomugil sp.
20140805P	OTU113	0.406989045437633	OTU113	0.357265589908164	OTU113	0.190265439897936	OTU113	3	2	Planiliza subviridis
20140805Q	OTU113	0.632538048320829	OTU113	0.555555555555556	OTU113	0.565217391304348	OTU113	3	2	Planiliza subviridis
20150524-A	OTU35	0.920819019327718	OTU35	0.888888888888889	OTU35	0.766666666666667	OTU35	3	2	Crenimugil sp. D
BIF0275	OTU29	0.950589202249655	OTU29	1	OTU29	1	OTU29	3	2	Planiliza sp. H
BIF0277	OTU22	0.971514946475513	OTU22	0.32	OTU22	0.0235202767766749	OTU22	3	2	Planiliza sp. D
BIF0278	OTU22	0.972215470374537	OTU22	0.34761924206188	OTU22	0.182429212550523	OTU22	3	2	Planiliza sp. D
BIF0279	OTU22	0.972215470374537	OTU22	0.34761924206188	OTU22	0.182429212550523	OTU22	3	2	Planiliza sp. D
BIF0280	OTU22	0.972215470374537	OTU22	0.34761924206188	OTU22	0.182429212550523	OTU22	3	2	Planiliza sp. D
BIF0281	OTU22	0.972977932504201	OTU22	0.247703720636856	OTU22	0.0673470096224293	OTU22	3	2	Planiliza sp. D
BIF0282	OTU22	0.972215470374537	OTU22	0.34761924206188	OTU22	0.182429212550523	OTU22	3	2	Planiliza sp. D
BIF0283	OTU36	0.916297984584243	OTU36	0.735294117647059	OTU36	0.870967741935484	OTU36	3	2	Crenimugil sp. A
BIF0284	OTU36	0.944126331675444	OTU36	1	OTU36	1	OTU36	3	2	Crenimugil sp. A
BIF0285	OTU36	0.909215841277048	OTU36	0.764705882352941	OTU36	0.741935483870968	OTU36	3	2	Crenimugil sp. A
BIF0286	OTU36	0.944126331675444	OTU36	1	OTU36	1	OTU36	3	2	Crenimugil sp. A
BIF0287	OTU36	0.944126331675444	OTU36	1	OTU36	1	OTU36	3	2	Crenimugil sp. A
BIF0288	OTU36	0.944126331675444	OTU36	1	OTU36	1	OTU36	3	2	Crenimugil sp. A
BIF0289	OTU36	0.944126331675444	OTU36	1	OTU36	1	OTU36	3	2	Crenimugil sp. A
BIF0290	OTU36	0.944126331675444	OTU36	1	OTU36	1	OTU36	3	2	Crenimugil sp. A
BIF0354	OTU29	0.950589202249655	OTU29	1	OTU29	1	OTU29	3	2	Planiliza sp. H
BIF0355	OTU29	0.912932473078747	OTU29	0.8	OTU29	0.88	OTU29	3	2	Planiliza sp. H
BIF1009	OTU41	0.931061426676037	OTU41	0.809954751131222	OTU41	0.881578947368421	OTU41	3	2	Osteomugil sp.
BIF1010	OTU43	0.337527102890285	OTU43	0.433338636129176	OTU43	0.19437961460589	OTU43	3	2	Osteomugil perusii
BIF1011	OTU104	0.952752106308373	OTU104	0.892617449664429	OTU104	0.789473684210526	OTU104	3	2	Planiliza sp. B
BIF1012	OTU104	0.952752106308373	OTU104	0.892617449664429	OTU104	0.789473684210526	OTU104	3	2	Planiliza sp. B
BIF1013	OTU104	0.952752106308373	OTU104	0.892617449664429	OTU104	0.789473684210526	OTU104	3	2	Planiliza sp. B
BIF1014	OTU104	0.954818150816763	OTU104	0.838926174496644	OTU104	0.736842105263158	OTU104	3	2	Planiliza sp. B
BIF1015	OTU41	0.931061426676037	OTU41	0.809954751131222	OTU41	0.881578947368421	OTU41	3	2	Osteomugil sp.
BIF1016	OTU41	0.931061426676037	OTU41	0.809954751131222	OTU41	0.881578947368421	OTU41	3	2	Osteomugil sp.
BIF1017	OTU41	0.931061426676037	OTU41	0.809954751131222	OTU41	0.881578947368421	OTU41	3	2	Osteomugil sp.
BIF1019	OTU104	0.952752106308373	OTU104	0.892617449664429	OTU104	0.789473684210526	OTU104	3	2	Planiliza sp. B
BIF1020	OTU41	0.931061426676037	OTU41	0.809954751131222	OTU41	0.881578947368421	OTU41	3	2	Osteomugil sp.
BIF1022	OTU120	0.969817883231862	OTU41	0	OTU42	0	ambigous identification	1	2	Osteomugil sp.
BIF1023	OTU104	0.952752106308373	OTU104	0.892617449664429	OTU104	0.789473684210526	OTU104	3	2	Planiliza sp .B
BIF1024	OTU41	0.931061426676037	OTU41	0.809954751131222	OTU41	0.881578947368421	OTU41	3	2	Osteomugil sp.
BIF1025	OTU41	0.931061426676037	OTU41	0.809954751131222	OTU41	0.881578947368421	OTU41	3	2	Osteomugil sp.
BIF1026	OTU107	0.956908184176586	OTU107	0.8	OTU107	0.764705882352941	OTU107	3	2	Planiliza sp. D
BIF1028	OTU104	0.952752106308373	OTU104	0.892617449664429	OTU104	0.789473684210526	OTU104	3	2	Planiliza sp .B
BIF1029	OTU104	0.952752106308373	OTU104	0.892617449664429	OTU104	0.789473684210526	OTU104	3	2	Planiliza sp .B
BIF1030	OTU104	0.952752106308373	OTU104	0.892617449664429	OTU104	0.789473684210526	OTU104	3	2	Planiliza sp .B
BIF1031	OTU41	0.931061426676037	OTU41	0.809954751131222	OTU41	0.881578947368421	OTU41	3	2	Osteomugil sp.
BIF1032	OTU104	0.952752106308373	OTU104	0.892617449664429	OTU104	0.789473684210526	OTU104	3	2	Planiliza sp .B
BIF1034	OTU104	0.952752106308373	OTU104	0.892617449664429	OTU104	0.789473684210526	OTU104	3	2	Planiliza sp .B
BIF1036	OTU107	0.944062749459042	OTU107	1	OTU107	1	OTU107	3	2	Planiliza sp. D
BIF1037	OTU104	0.952752106308373	OTU104	0.892617449664429	OTU104	0.789473684210526	OTU104	3	2	Planiliza sp .B
BIF1038	OTU104	0.954818150816763	OTU104	0.838926174496644	OTU104	0.736842105263158	OTU104	3	2	Planiliza sp .B
BIF1039	OTU104	0.945047477708765	OTU104	0.838926174496644	OTU104	0.631578947368421	OTU104	3	2	Planiliza sp .B
BIF1040	OTU104	0.952752106308373	OTU104	0.892617449664429	OTU104	0.789473684210526	OTU104	3	2	Planiliza sp .B
BIF1041	OTU104	0.952752106308373	OTU104	0.892617449664429	OTU104	0.789473684210526	OTU104	3	2	Planiliza sp .B
BIF1042	OTU41	0.931061426676037	OTU41	0.809954751131222	OTU41	0.881578947368421	OTU41	3	2	Osteomugil sp.
BIF1043	OTU104	0.952752106308373	OTU104	0.892617449664429	OTU104	0.789473684210526	OTU104	3	2	Planiliza sp. B
BIF1044	OTU104	0.952752106308373	OTU104	0.892617449664429	OTU104	0.789473684210526	OTU104	3	2	Planiliza sp. B
BIF1045	OTU104	0.952752106308373	OTU104	0.892617449664429	OTU104	0.789473684210526	OTU104	3	2	Planiliza sp. B
BIF1046	OTU41	0.931061426676037	OTU41	0.809954751131222	OTU41	0.881578947368421	OTU41	3	2	Osteomugil sp.
BIF1049	OTU104	0.991012854197413	OTU104	0.731543624161074	OTU104	0.736842105263158	OTU104	3	2	Planiliza sp. B
BIF1050	OTU107	0.980276945939251	OTU107	0.64	OTU107	0.607843137254902	OTU107	3	2	Planiliza sp. D
BIF1051	OTU41	0.931061426676037	OTU41	0.809954751131222	OTU41	0.881578947368421	OTU41	3	2	Osteomugil sp.
BIF1052	OTU43	0.279356200859018	OTU43	0.238528174310948	OTU43	0.19437961460589	OTU43	3	2	Osteomugil perusii
BIF1053	OTU104	0.952752106308373	OTU104	0.892617449664429	OTU104	0.789473684210526	OTU104	3	2	Planiliza sp. B
BIF1054	OTU104	0.952752106308373	OTU104	0.892617449664429	OTU104	0.789473684210526	OTU104	3	2	Planiliza sp. B
BIF1055	OTU41	0.908470585491524	OTU41	0.773755656108597	OTU41	0.881578947368421	OTU41	3	2	Osteomugil sp.
BIF1056	OTU41	0.931061426676037	OTU41	0.809954751131222	OTU41	0.881578947368421	OTU41	3	2	Osteomugil sp.
BIF1057	OTU104	0.91509030466167	OTU104	0.838926174496644	OTU104	0.763157894736842	OTU104	3	2	Planiliza sp. B
BIF1058	OTU41	0.913428375493051	OTU41	0.773755656108597	OTU41	0.802631578947368	OTU41	3	2	Osteomugil sp.
BIF1059	OTU41	0.931061426676037	OTU41	0.809954751131222	OTU41	0.881578947368421	OTU41	3	2	Osteomugil sp.
BIF1060	OTU104	0.952752106308373	OTU104	0.892617449664429	OTU104	0.789473684210526	OTU104	3	2	Planiliza sp. B
BIF1061	OTU104	0.952752106308373	OTU104	0.892617449664429	OTU104	0.789473684210526	OTU104	3	2	Planiliza sp. B
BIF1062	OTU104	0.952752106308373	OTU104	0.892617449664429	OTU104	0.789473684210526	OTU104	3	2	Planiliza sp. B
BIF1064	OTU41	0.908470585491524	OTU41	0.773755656108597	OTU41	0.881578947368421	OTU41	3	2	Osteomugil sp.
BIF1065	OTU104	0.952752106308373	OTU104	0.892617449664429	OTU104	0.789473684210526	OTU104	3	2	Planiliza sp. B
BIF1066	OTU41	0.908470585491524	OTU41	0.773755656108597	OTU41	0.881578947368421	OTU41	3	2	Osteomugil sp.
BIF1067	OTU41	0.931061426676037	OTU41	0.809954751131222	OTU41	0.881578947368421	OTU41	3	2	Osteomugil sp.
BIF1068	OTU104	0.952752106308373	OTU104	0.892617449664429	OTU104	0.789473684210526	OTU104	3	2	Planiliza sp. B
BIF1070	OTU104	0.952752106308373	OTU104	0.892617449664429	OTU104	0.789473684210526	OTU104	3	2	Planiliza sp. B
BIF1071	OTU41	0.931061426676037	OTU41	0.809954751131222	OTU41	0.881578947368421	OTU41	3	2	Osteomugil sp.
BIF1072	OTU41	0.908470585491524	OTU41	0.773755656108597	OTU41	0.881578947368421	OTU41	3	2	Osteomugil sp.
BIF1073	OTU41	0.908470585491524	OTU41	0.773755656108597	OTU41	0.881578947368421	OTU41	3	2	Osteomugil sp.
BIF1074	OTU104	0.952752106308373	OTU104	0.892617449664429	OTU104	0.789473684210526	OTU104	3	2	Planiliza sp. B
BIF1076	OTU41	0.931061426676037	OTU41	0.809954751131222	OTU41	0.881578947368421	OTU41	3	2	Osteomugil sp.
BIF1077	OTU41	0.908470585491524	OTU41	0.773755656108597	OTU41	0.881578947368421	OTU41	3	2	Osteomugil sp.
BIF1078	OTU56	0.608395540687648	OTU41	0.355063189019897	OTU41	0.671052631578947	OTU41	2	2	Osteomugil sp.
BIF1079	OTU41	0.931061426676037	OTU41	0.809954751131222	OTU41	0.868421052631579	OTU41	3	2	Osteomugil sp.
BIF1080	OTU41	0.931061426676037	OTU41	0.809954751131222	OTU41	0.881578947368421	OTU41	3	2	Osteomugil sp.
BIF1181	OTU43	0.337527102890285	OTU43	0.433338636129176	OTU43	0.19437961460589	OTU43	3	2	Osteomugil perusii
BIF1182	OTU43	0.337527102890285	OTU43	0.433338636129176	OTU43	0.19437961460589	OTU43	3	2	Osteomugil perusii
BIF1183	OTU43	0.161360585188631	OTU43	0.119141358783325	OTU43	0.19437961460589	OTU43	3	2	Osteomugil perusii
BIF1184	OTU43	0.279356200859018	OTU43	0.238528174310948	OTU43	0.19437961460589	OTU43	3	2	Osteomugil perusii
BIF1185	OTU43	0.279356200859018	OTU43	0.238528174310948	OTU43	0.19437961460589	OTU43	3	2	Osteomugil perusii
BIF1186	OTU99	0.72023047350255	OTU99	0.859649122807018	OTU99	0.878787878787879	OTU99	3	2	Osteomugil perusii
BIF1187	OTU98	0.954793825127945	OTU98	0.719298245614035	OTU98	0.9375	OTU98	3	2	Osteomugil perusii
BIF1188	OTU43	0.279356200859018	OTU43	0.238528174310948	OTU43	0.19437961460589	OTU43	3	2	Osteomugil perusii
BIF1189	OTU43	0.337527102890285	OTU43	0.433338636129176	OTU43	0.19437961460589	OTU43	3	2	Osteomugil perusii
BIF1190	OTU43	0.641655337864408	OTU43	0.119141358783325	OTU43	0.114351095831377	OTU43	3	2	Osteomugil perusii
BIF1191	OTU25	0.979280296576159	OTU43	0	OTU43	0	OTU43	2	2	Osteomugil perusii
BIF1192	OTU43	0.337527102890285	OTU43	0.433338636129176	OTU43	0.19437961460589	OTU43	3	2	Osteomugil perusii
BIF1193	OTU43	0.279356200859018	OTU43	0.238528174310948	OTU43	0.19437961460589	OTU43	3	2	Osteomugil perusii
BIF1194	OTU43	0.337527102890285	OTU43	0.433338636129176	OTU43	0.19437961460589	OTU43	3	2	Osteomugil perusii
BIF1195	OTU98	0.941179616419025	OTU98	1	OTU98	1	OTU98	3	2	Osteomugil perusii
BIF1196	OTU43	0.279356200859018	OTU43	0.238528174310948	OTU43	0.19437961460589	OTU43	3	2	Osteomugil perusii
BIF1197	OTU43	0.337527102890285	OTU43	0.433338636129176	OTU43	0.19437961460589	OTU43	3	2	Osteomugil perusii
BIF1198	OTU99	0.960200804670085	OTU99	0.859649122807018	OTU99	0.909090909090909	OTU99	3	2	Osteomugil perusii
BIF1199	OTU98	0.941179616419025	OTU98	1	OTU98	0.9375	OTU98	3	2	Osteomugil perusii
BIF1200	OTU98	0.941179616419025	OTU98	1	OTU98	1	OTU98	3	2	Osteomugil perusii
BIF1201	OTU43	0.337527102890285	OTU43	0.433338636129176	OTU43	0.19437961460589	OTU43	3	2	Osteomugil perusii
BIF1202	OTU43	0.337527102890285	OTU43	0.433338636129176	OTU43	0.19437961460589	OTU43	3	2	Osteomugil perusii
BIF1203	OTU43	0.279356200859018	OTU43	0.238528174310948	OTU43	0.19437961460589	OTU43	3	2	Osteomugil perusii
BIF1204	OTU43	0.279356200859018	OTU43	0.238528174310948	OTU43	0.19437961460589	OTU43	3	2	Osteomugil perusii
BIF1205	OTU43	0.337527102890285	OTU43	0.433338636129176	OTU43	0.19437961460589	OTU43	3	2	Osteomugil perusii
BIF1206	OTU46	0.0634030576850468	OTU43	0.119141358783325	OTU43	0.19437961460589	OTU43	2	2	Osteomugil perusii
BIF1207	OTU43	0.279356200859018	OTU43	0.238528174310948	OTU43	0.19437961460589	OTU43	3	2	Osteomugil perusii
BIF1208	OTU107	0.917358197863566	OTU107	0.84	OTU107	0.882352941176471	OTU107	3	2	Planiliza sp. D
BIF1209	OTU107	0.911795658083935	OTU107	0.96	OTU107	0.843137254901961	OTU107	3	2	Planiliza sp. D
BIF1210	OTU107	0.956908184176586	OTU107	0.8	OTU107	0.764705882352941	OTU107	3	2	Planiliza sp. D
BIF1212	OTU107	0.717560892662916	OTU107	0	OTU107	0.303626287643391	OTU107	3	2	Planiliza sp. D
BIF1213	OTU107	0.944062749459042	OTU107	1	OTU107	1	OTU107	3	2	Planiliza sp. D
BIF1321	OTU98	0.94843536598486	OTU98	0.719298245614035	OTU98	0.78125	OTU98	3	2	Osteomugil perusii
BIF1322	OTU43	0.279356200859018	OTU43	0.238528174310948	OTU43	0.19437961460589	OTU43	3	2	Osteomugil perusii
BIF1323	OTU43	0.279356200859018	OTU43	0.238528174310948	OTU43	0.19437961460589	OTU43	3	2	Osteomugil perusii
BIF1324	OTU43	0.337527102890285	OTU43	0.433338636129176	OTU43	0.19437961460589	OTU43	3	2	Osteomugil perusii
BIF1325	OTU98	0.941179616419025	OTU98	1	OTU98	1	OTU98	3	2	Osteomugil perusii
BIF1326	OTU43	0.279356200859018	OTU43	0.238528174310948	OTU43	0.19437961460589	OTU43	3	2	Osteomugil perusii
BIF1327	OTU43	0.279356200859018	OTU43	0.238528174310948	OTU43	0.19437961460589	OTU43	3	2	Osteomugil perusii
BIF1328	OTU43	0.161360585188631	OTU43	0.119141358783325	OTU43	0.19437961460589	OTU43	3	2	Osteomugil perusii
BIF1329	OTU43	0.337527102890285	OTU43	0.433338636129176	OTU43	0.19437961460589	OTU43	3	2	Osteomugil perusii
BIF1330	OTU43	0.759013344661542	OTU43	0.238528174310949	OTU43	0.0248541018664985	OTU43	3	2	Osteomugil perusii
BIF1341	OTU104	0.952752106308373	OTU104	0.892617449664429	OTU104	0.789473684210526	OTU104	3	2	Planiliza sp. B
BIF1342	OTU104	0.952752106308373	OTU104	0.892617449664429	OTU104	0.789473684210526	OTU104	3	2	Planiliza sp. B
BIF1343	OTU104	0.952752106308373	OTU104	0.892617449664429	OTU104	0.789473684210526	OTU104	3	2	Planiliza sp. B
BIF1344	OTU104	0.952752106308373	OTU104	0.892617449664429	OTU104	0.789473684210526	OTU104	3	2	Planiliza sp. B
BIF1345	OTU104	0.952752106308373	OTU104	0.892617449664429	OTU104	0.789473684210526	OTU104	3	2	Planiliza sp. B
BIF1346	OTU104	0.952752106308373	OTU104	0.892617449664429	OTU104	0.789473684210526	OTU104	3	2	Planiliza sp. B
BIF1347	OTU104	0.952752106308373	OTU104	0.892617449664429	OTU104	0.789473684210526	OTU104	3	2	Planiliza sp. B
BIF1348	OTU104	0.952752106308373	OTU104	0.892617449664429	OTU104	0.789473684210526	OTU104	3	2	Planiliza sp. B
BIF1349	OTU104	0.952752106308373	OTU104	0.892617449664429	OTU104	0.789473684210526	OTU104	3	2	Planiliza sp. B
BIF1350	OTU104	0.952752106308373	OTU104	0.892617449664429	OTU104	0.789473684210526	OTU104	3	2	Planiliza sp. B
BIF3559	OTU104	0.952752106308373	OTU104	0.892617449664429	OTU104	0.789473684210526	OTU104	3	2	Planiliza sp. B
BIF3560	OTU104	0.952752106308373	OTU104	0.892617449664429	OTU104	0.789473684210526	OTU104	3	2	Planiliza sp. B
BIF3561	OTU107	0.944062749459042	OTU107	1	OTU107	1	OTU107	3	2	Planiliza sp. D
BIF3562	OTU104	0.938579154120723	OTU104	0.838926174496644	OTU104	0.789473684210526	OTU104	3	2	Planiliza sp. B
BIF3563	OTU104	0.938579154120723	OTU104	0.838926174496644	OTU104	0.789473684210526	OTU104	3	2	Planiliza sp. B
BIF3564	OTU104	0.952752106308373	OTU104	0.892617449664429	OTU104	0.789473684210526	OTU104	3	2	Planiliza sp. B
BIF3565	OTU104	0.952752106308373	OTU104	0.892617449664429	OTU104	0.789473684210526	OTU104	3	2	Planiliza sp. B
BIF3575	OTU104	0.954818150816763	OTU104	0.838926174496644	OTU104	0.736842105263158	OTU104	3	2	Planiliza sp. B
IRD BIF4066.2	OTU36	0.939018451076519	OTU36	0.882352941176471	OTU36	0.870967741935484	OTU36	3	2	Crenimugil sp. A
IRD BIF4067.2	OTU109	0.95972803257498	OTU109	0.909090909090909	OTU109	0.824561403508772	OTU109	3	2	Planiliza sp. G
IRD BIF4123.2	OTU117	0.884349817811937	OTU117	0.567567567567568	OTU117	0.591836734693878	OTU117	3	2	Osteomugil sp.
IRD BIF5593.2	OTU47	0.938237025305231	OTU47	1	OTU47	1	OTU47	3	2	Ellochelon vaigiensis
BIF5594.2	OTU36	0.944126331675444	OTU36	1	OTU36	1	OTU36	3	2	Crenimugil sp. A
BIF5595.2	OTU36	0.944126331675444	OTU36	1	OTU36	1	OTU36	3	2	Crenimugil sp. A
BIF5596.2	OTU29	0.912932473078747	OTU29	0.8	OTU29	0.88	OTU29	3	2	Planiliza sp. H
BIF5597.2	OTU36	0.944126331675444	OTU36	1	OTU36	1	OTU36	3	2	Crenimugil sp. A
BIF5598.2	OTU36	0.944126331675444	OTU36	1	OTU36	1	OTU36	3	2	Crenimugil sp. A
BIF5599.2	OTU36	0.944126331675444	OTU36	1	OTU36	1	OTU36	3	2	Crenimugil sp. A
IRD BIF5600.2	OTU36	0.944126331675444	OTU36	1	OTU36	1	OTU36	3	2	Crenimugil sp. A
IRD BIF5601.2	OTU47	0.938237025305231	OTU47	1	OTU47	1	OTU47	3	2	Ellochelon vaigiensis
IRD BIF5602.2	OTU36	0.944126331675444	OTU36	1	OTU36	1	OTU36	3	2	Crenimugil sp. A
BIF5603.2	OTU47	0.938237025305231	OTU47	1	OTU47	1	OTU47	3	2	Ellochelon vaigiensis
BIF5604.2	OTU47	0.938237025305231	OTU47	1	OTU47	1	OTU47	3	2	Ellochelon vaigiensis
IRD BIF5605.2	OTU99	0.940887059192297	OTU99	1	OTU99	1	OTU99	3	2	Osteomugil perusii
IRD BIF5606.2	OTU47	0.938237025305231	OTU47	1	OTU47	1	OTU47	3	2	Ellochelon vaigiensis
IRD BIF5607.2	OTU29	0.912932473078747	OTU29	0.8	OTU29	0.88	OTU29	3	2	Planiliza sp. H
IRD BIF5608.2	OTU29	0.912932473078747	OTU29	0.8	OTU29	0.88	OTU29	3	2	Planiliza sp. H
IRD BIF5609.2	OTU29	0.950589202249655	OTU29	1	OTU29	1	OTU29	3	2	Planiliza sp. H
IRD BIF5610.2	OTU47	0.938237025305231	OTU47	1	OTU47	1	OTU47	3	2	Ellochelon vaigiensis
IRD BIF5611.2	OTU36	0.850445357650536	OTU36	0.882352941176471	OTU36	0.935483870967742	OTU36	3	2	Crenimugil sp. A
IRD BIF5612.2	OTU47	0.938237025305231	OTU47	1	OTU47	1	OTU47	3	2	Ellochelon vaigiensis
IRD BIF5613.2	OTU36	0.944126331675444	OTU36	1	OTU36	1	OTU36	3	2	Crenimugil sp. A
IRD BIF5614.2	OTU35	0.919421324356671	OTU35	0.944444444444444	OTU35	0.866666666666667	OTU35	3	2	Crenimugil sp. D
IRD BIF5615.2	OTU99	0.940887059192297	OTU99	1	OTU99	1	OTU99	3	2	Osteomugil perusii
IRD BIF5616.2	OTU47	0.938237025305231	OTU47	1	OTU47	1	OTU47	3	2	Ellochelon vaigiensis
IRD BIF5617.2	OTU47	0.938237025305231	OTU47	1	OTU47	1	OTU47	3	2	Ellochelon vaigiensis
BIF6170.2	OTU121	0.933043128317597	OTU121	0.952662721893491	OTU121	0.859649122807018	OTU121	3	2	Planiliza sp.
BIF6171.2	OTU117	0.884349817811937	OTU117	0.567567567567568	OTU117	0.591836734693878	OTU117	3	2	Osteomugil sp.
IRD BIF6172.2	OTU117	0.884349817811937	OTU117	0.567567567567568	OTU117	0.591836734693878	OTU117	3	2	Osteomugil sp.
IRD BIF6173.2	OTU117	0.954925182982353	OTU117	0.783783783783784	OTU117	0.836734693877551	OTU117	3	2	Osteomugil sp.
IRD BIF6174.2	OTU117	0.884349817811937	OTU117	0.567567567567568	OTU117	0.591836734693878	OTU117	3	2	Osteomugil sp.
IRD BIF6175.2	OTU117	0.884349817811937	OTU117	0.567567567567568	OTU117	0.591836734693878	OTU117	3	2	Osteomugil sp.
IRD BIF6176.2	OTU117	0.946745716365489	OTU117	1	OTU117	1	OTU117	3	2	Osteomugil sp.
IRD BIF6531.2	OTU36	0.944126331675444	OTU36	1	OTU36	1	OTU36	3	2	Crenimugil sp. A
BIF6532.2	OTU115	0.954760111847814	OTU115	0.555555555555556	OTU115	0.692307692307692	OTU115	3	2	Crenimugil sp. B
BIF6533.2	OTU36	0.916297984584243	OTU36	0.735294117647059	OTU36	0.870967741935484	OTU36	3	2	Crenimugil sp. A
IRD BIF6535.2	OTU116	0.945697480158909	OTU116	1	OTU116	1	OTU116	3	2	Crenimugil sp.
IRD BIF6536.2	OTU12	0.0622737227763117	OTU47	0.508771929824561	OTU47	0.120566194402652	OTU47	2	2	Ellochelon vaigiensis
BIF7218	OTU114	0.949890236645419	OTU114	0.567567567567568	OTU114	0.308934190595622	OTU114	3	2	Crenimugil sp. C
BIF7219	OTU114	0.948542344668724	OTU114	1	OTU114	1	OTU114	3	2	Crenimugil sp. C
BIF7220	OTU107	0.959373763584703	OTU107	0.84	OTU107	0.843137254901961	OTU107	3	2	Planiliza sp. D
BIF7221	OTU107	0.944062749459042	OTU107	1	OTU107	1	OTU107	3	2	Planiliza sp. D
BIF7222	OTU107	0.944062749459042	OTU107	1	OTU107	1	OTU107	3	2	Planiliza sp. D
BIF7225	OTU107	0.925640699582735	OTU107	0.84	OTU107	0.843137254901961	OTU107	3	2	Planiliza sp. D
BIF7226	OTU107	0.959373763584703	OTU107	0.84	OTU107	0.843137254901961	OTU107	3	2	Planiliza sp. D
BIF7227	OTU107	0.968070191721174	OTU107	0.84	OTU107	0.882352941176471	OTU107	3	2	Planiliza sp. D
BIF8361	OTU107	0.944062749459042	OTU107	1	OTU107	1	OTU107	3	2	Planiliza sp. D
BIF8362	OTU107	0.944062749459042	OTU107	1	OTU107	1	OTU107	3	2	Planiliza sp. D
BIF8363	OTU107	0.944062749459042	OTU107	1	OTU107	1	OTU107	3	2	Planiliza sp. D
BIF8443	OTU120	0.943128375856672	OTU120	1	OTU120	1	OTU120	3	2	Planiliza sp. E
BIF8444	OTU120	0.943128375856672	OTU120	1	OTU120	1	OTU120	3	2	Planiliza sp. E
BIF8445	OTU120	0.943128375856672	OTU120	1	OTU120	1	OTU120	3	2	Planiliza sp. E
BIF8468	OTU41	0.931061426676037	OTU41	0.809954751131222	OTU41	0.881578947368421	OTU41	3	2	Osteomugil sp.
BIF8469	OTU41	0.931061426676037	OTU41	0.809954751131222	OTU41	0.881578947368421	OTU41	3	2	Osteomugil sp.
BIF8598	OTU41	0.908470585491524	OTU41	0.773755656108597	OTU41	0.881578947368421	OTU41	3	2	Osteomugil sp.
FRLM 35686	OTU98	0.93127611665834	OTU34	0.684848484848485	OTU34	0.587301587301587	OTU34	2	2	Crenimugil buchanani
FRLM 35687	OTU42	0.937725853461802	OTU34	0.733333333333333	OTU34	0.587301587301587	OTU34	2	2	Crenimugil buchanani
FRLM 35703	OTU29	0.912932473078747	OTU29	0.8	OTU29	0.88	OTU29	3	2	Planiliza sp. H
FRLM 35704	OTU29	0.912932473078747	OTU29	0.8	OTU29	0.88	OTU29	3	2	Planiliza sp. H
FRLM 35705	OTU29	0.950589202249655	OTU29	1	OTU29	1	OTU29	3	2	Planiliza sp. H
FRLM 40075	OTU25	0.985940271373793	OTU25	0.76878612716763	OTU25	0.549295774647887	OTU25	3	2	Planiliza melinoptera
FRLM 40076	OTU25	0.971987848198827	OTU25	0.815028901734104	OTU25	0.661971830985915	OTU25	3	2	Planiliza melinoptera
FRLM 40077	OTU25	0.971987848198827	OTU25	0.815028901734104	OTU25	0.661971830985915	OTU25	3	2	Planiliza melinoptera
LspBali-01	OTU29	0.912932473078747	OTU29	0.8	OTU29	0.88	OTU29	3	2	Planiliza sp. H
PNG-KAV1	OTU116	0.945697480158909	OTU116	1	OTU116	1	OTU116	3	2	Crenimugil sp.
PNG-KAV2	OTU116	0.945697480158909	OTU116	1	OTU116	1	OTU116	3	2	Crenimugil sp.
PNG-KAV3	OTU116	0.945697480158909	OTU116	1	OTU116	1	OTU116	3	2	Crenimugil sp.
PNG11	OTU99	0.940887059192297	OTU99	1	OTU99	1	OTU99	3	2	Osteomugil perusii
PNG13	OTU118	0.945796981829373	OTU118	1	OTU118	1	OTU118	3	2	Osteomugil sp.
PNG14	OTU118	0.945796981829373	OTU118	1	OTU118	1	OTU118	3	2	Osteomugil sp.
PNG236	OTU36	0.944126331675444	OTU36	1	OTU36	1	OTU36	3	2	Crenimugil sp. A
PNG237	OTU116	0.911905295261527	OTU116	0.944444444444444	OTU116	0.898305084745763	OTU116	3	2	Crenimugil sp.
PNG5	OTU25	0.96087198591682	OTU25	0.861271676300578	OTU25	0.690140845070423	OTU25	3	2	Planiliza melinoptera
PNG7	OTU27	0.88541706857928	OTU27	0.796178343949045	OTU27	0.771428571428571	OTU27	3	2	Planiliza sp.
PNG8	OTU25	0.934181317476089	OTU25	0.803468208092486	OTU25	0.549295774647887	OTU25	3	2	Planiliza melinoptera
PNG9	OTU35	0.948462282889923	OTU35	1	OTU35	1	OTU35	3	2	Crenimugil sp. D
REF-17-0644	OTU36	0.881165391444794	OTU36	0.882352941176471	OTU36	0.903225806451613	OTU36	3	2	Crenimugil sp. A
REF-17-0839	OTU47	0.938237025305231	OTU47	1	OTU47	1	OTU47	3	2	Ellochelon vaigiensis
REF-17-0840	OTU47	0.938237025305231	OTU47	1	OTU47	1	OTU47	3	2	Ellochelon vaigiensis
REF-17-0841	OTU47	0.938237025305231	OTU47	1	OTU47	1	OTU47	3	2	Ellochelon vaigiensis
REF-17-0842	OTU47	0.938237025305231	OTU47	1	OTU47	1	OTU47	3	2	Ellochelon vaigiensis
REF-17-0843	OTU48	0.947002205587377	OTU48	0.921397379912664	OTU48	0.942446043165468	OTU48	3	2	Plicomugil labiosus
REF-17-0844	OTU48	0.951089383883689	OTU48	1	OTU48	0.971223021582734	OTU48	3	2	Plicomugil labiosus
REF-17-0845	OTU48	0.951089383883689	OTU48	1	OTU48	0.971223021582734	OTU48	3	2	Plicomugil labiosus
REF-17-1149	OTU36	0.944126331675444	OTU36	1	OTU36	1	OTU36	3	2	Crenimugil sp. A
REF-17-1456	OTU47	0.938237025305231	OTU47	1	OTU47	1	OTU47	3	2	Ellochelon vaigiensis
REF-17-1457	OTU47	0.938237025305231	OTU47	1	OTU47	1	OTU47	3	2	Ellochelon vaigiensis
REF-17-2042	OTU36	0.944126331675444	OTU36	1	OTU36	1	OTU36	3	2	Crenimugil sp. A
